# Supplementary material for: Olig2-astrocytes express neutral amino acid transporter SLC7A10 (Asc-1) in the adult brain
Source: Mol Brain. 2021 Nov 8;14:163. doi: 10.1186/s13041-021-00874-8 (PMC8573876; doi:10.1186/s13041-021-00874-8)
Supplement: Supplementary file 2 — Additional file 2: Table S1. Lists of significant DEGs (p < 0.01) in each cluster (related to Fig. 1). [file 13041_2021_874_MOESM2_ESM.xlsx]

## Sheet: Mouse_Brain_genes
Table S1: Lists of significant DEGs (p<0.01) in each cluster (related to Fig. 1).
gene	raw p value on the MAST method	log fold-change of the average expression	% of cells detected in the cluster	% of cells detected in the all other clusters	adjusted p value based on Bonferroni correction	cluster
Birc5	9.44488e-185	1.99297	0.895	0.003	1.38443e-180	CP
Pbk	7.0955e-180	1.92811	0.832	0.001	1.04006e-175	CP
Cdca3	2.0259e-179	1.90551	0.874	0.002	2.96956e-175	CP
Top2a	7.3962e-178	2.04187	0.832	0.001	1.08414e-173	CP
Ube2c	1.95377e-147	2.0238	0.779	0.003	2.86384e-143	CP
Cdk1	1.24933e-146	1.75757	0.758	0.003	1.83126e-142	CP
Ccnb1	4.79982e-143	1.60176	0.684	0.001	7.03557e-139	CP
Spc25	3.12495e-141	1.69803	0.726	0.002	4.58055e-137	CP
Ccna2	3.17828e-140	1.59134	0.716	0.002	4.65872e-136	CP
Cdca8	2.11565e-138	1.76581	0.811	0.007	3.10112e-134	CP
2810417H13Rik	1.0158e-131	2.00804	0.8	0.009	1.48896e-127	CP
Cenpf	7.11354e-131	1.76559	0.737	0.004	1.0427e-126	CP
Lockd	7.12103e-130	1.74121	0.811	0.009	1.0438e-125	CP
Aurkb	2.48123e-129	1.3012	0.611	0.001	3.63698e-125	CP
Hmgb2	4.78395e-124	1.99334	0.979	0.124	7.01232e-120	CP
Tpx2	7.84401e-123	1.50042	0.684	0.003	1.14978e-118	CP
Nusap1	7.85974e-123	1.51431	0.632	0.002	1.15208e-118	CP
Prc1	2.36343e-122	1.56721	0.642	0.002	3.46432e-118	CP
Hmmr	1.79875e-120	1.25277	0.558	0	2.63661e-116	CP
Cks2	8.31164e-117	1.97078	0.811	0.017	1.21832e-112	CP
Cenpa	1.61185e-116	1.86069	0.768	0.012	2.36264e-112	CP
Cenpm	1.23816e-112	1.47082	0.705	0.007	1.8149e-108	CP
Rrm2	1.33511e-111	1.79281	0.695	0.007	1.957e-107	CP
Spc24	1.68024e-111	1.56842	0.705	0.008	2.46289e-107	CP
Racgap1	5.73524e-110	1.5392	0.726	0.01	8.40671e-106	CP
Ccnb2	2.82434e-109	1.43215	0.579	0.002	4.13992e-105	CP
Lmnb1	2.09167e-106	1.66918	0.832	0.024	3.06597e-102	CP
Ckap2l	2.30394e-105	1.27033	0.526	0.001	3.37712e-101	CP
Fam64a	2.47039e-104	1.30141	0.495	0	3.62109e-100	CP
Mis18bp1	7.22075e-103	1.38529	0.558	0.002	1.05842e-98	CP
Cks1b	1.94197e-101	1.66241	0.811	0.026	2.84654e-97	CP
Mki67	4.07496e-99	1.57468	0.716	0.014	5.97308e-95	CP
Cdc20	3.05218e-96	1.56285	0.611	0.006	4.47389e-92	CP
Knstrn	1.95257e-94	1.28272	0.568	0.004	2.86207e-90	CP
Fbxo5	7.29007e-92	1.27761	0.621	0.009	1.06858e-87	CP
Neil3	2.5256e-91	1.11246	0.474	0.001	3.70203e-87	CP
Tk1	3.15011e-91	1.21695	0.505	0.002	4.61744e-87	CP
Cenpe	3.2475e-88	1.3114	0.474	0.001	4.76019e-84	CP
Aurka	2.89874e-86	1.17663	0.505	0.003	4.24897e-82	CP
Mxd3	5.0992e-84	1.12206	0.432	0.001	7.4744e-80	CP
Ckap2	1.21454e-83	1.08838	0.474	0.002	1.78027e-79	CP
Plk1	1.44114e-82	1.13582	0.463	0.002	2.11242e-78	CP
H2afz	4.70233e-82	1.01146	0.989	0.583	6.89268e-78	CP
Cdkn2c	1.17395e-81	1.61563	0.853	0.061	1.72078e-77	CP
Smc2	1.17955e-79	1.51217	0.737	0.033	1.72898e-75	CP
Ube2t	3.9672e-79	1.00923	0.516	0.005	5.81513e-75	CP
Kif22	6.7163e-79	1.21227	0.579	0.01	9.84475e-75	CP
Ska1	1.05404e-77	0.885778	0.379	0	1.54501e-73	CP
Kif20a	6.05714e-76	0.972287	0.4	0.001	8.87855e-72	CP
H2afx	4.074e-75	1.64983	0.853	0.104	5.97167e-71	CP
Nuf2	2.25187e-72	1.31007	0.621	0.021	3.30079e-68	CP
Kifc1	9.66667e-71	1.01991	0.4	0.002	1.41694e-66	CP
Aspm	1.58755e-69	0.921828	0.347	0	2.32704e-65	CP
Cdca2	2.61813e-69	0.917761	0.358	0.001	3.83766e-65	CP
Kif11	6.46469e-69	0.871239	0.411	0.002	9.47594e-65	CP
Hn1	6.86658e-69	1.44399	0.968	0.183	1.0065e-64	CP
Casc5	1.82556e-68	0.915886	0.379	0.001	2.67591e-64	CP
Esco2	5.49937e-68	0.894629	0.358	0.001	8.06097e-64	CP
Ttk	8.60571e-67	0.877719	0.337	0	1.26142e-62	CP
Smc4	7.51013e-66	1.41618	0.705	0.045	1.10084e-61	CP
Kif2c	1.68399e-65	0.87308	0.347	0.001	2.46839e-61	CP
Asf1b	2.53273e-65	1.05867	0.421	0.004	3.71248e-61	CP
Psrc1	2.11836e-63	1.05514	0.432	0.005	3.10509e-59	CP
Troap	3.92172e-63	0.770781	0.295	0	5.74845e-59	CP
Rad51ap1	4.10754e-63	1.00212	0.421	0.004	6.02083e-59	CP
Cenpk	9.56179e-63	0.916229	0.4	0.004	1.40157e-58	CP
Cenpw	1.21118e-62	1.08595	0.537	0.016	1.77535e-58	CP
Ezh2	3.99634e-62	1.22323	0.642	0.036	5.85783e-58	CP
Hmgn2	6.83124e-62	1.30954	0.947	0.278	1.00132e-57	CP
Bub1	9.4682e-62	0.727561	0.295	0	1.38785e-57	CP
Mad2l1	1.00225e-60	1.06517	0.526	0.017	1.46909e-56	CP
2700094K13Rik	2.26113e-60	1.38497	0.895	0.178	3.31436e-56	CP
Tyms	6.07721e-60	1.21371	0.558	0.023	8.90798e-56	CP
Sox11	9.02882e-60	1.59691	0.747	0.073	1.32344e-55	CP
Cdkn3	1.28878e-59	0.961184	0.337	0.001	1.8891e-55	CP
Shcbp1	2.82945e-59	0.823758	0.379	0.003	4.14741e-55	CP
Tubb5	8.43795e-59	1.09166	0.947	0.449	1.23684e-54	CP
Uhrf1	1.48194e-58	0.920759	0.379	0.003	2.17223e-54	CP
Tacc3	3.53031e-58	1.19997	0.505	0.015	5.17474e-54	CP
Ect2	1.11794e-57	0.783337	0.337	0.002	1.63867e-53	CP
Ncapd2	1.15416e-57	1.14201	0.579	0.03	1.69176e-53	CP
Pmf1	1.62742e-57	1.10551	0.6	0.036	2.38548e-53	CP
Incenp	5.69063e-57	1.13315	0.537	0.022	8.34133e-53	CP
Melk	1.11651e-55	0.797989	0.316	0.001	1.63658e-51	CP
Cdc25c	1.77503e-55	0.77387	0.284	0.001	2.60184e-51	CP
Tmpo	1.84571e-55	1.24904	0.863	0.139	2.70543e-51	CP
C330027C09Rik	1.02817e-53	0.934938	0.358	0.004	1.50709e-49	CP
Hmgb3	1.42854e-52	1.33615	0.789	0.112	2.09395e-48	CP
Cenph	4.86612e-52	0.745313	0.316	0.002	7.13276e-48	CP
Ncapg	2.55447e-51	0.666137	0.263	0	3.74435e-47	CP
Ube2s	7.35666e-51	1.11833	0.947	0.336	1.07834e-46	CP
Sgol2a	1.98814e-50	0.946512	0.316	0.002	2.91422e-46	CP
Cep55	4.00214e-50	0.759457	0.284	0.001	5.86634e-46	CP
Sgol1	2.72298e-49	0.71194	0.274	0.001	3.99135e-45	CP
Dlgap5	1.60761e-48	0.649652	0.263	0.001	2.35643e-44	CP
Hist1h2al	2.40435e-48	1.05446	0.442	0.015	3.5243e-44	CP
Ndc80	3.38604e-48	0.730074	0.274	0.001	4.96326e-44	CP
Gmnn	4.83324e-48	0.997129	0.505	0.027	7.08456e-44	CP
Fxyd6	1.04142e-47	1.1351	0.779	0.128	1.52651e-43	CP
Mns1	1.24132e-47	0.924468	0.421	0.014	1.81952e-43	CP
Ska3	2.93474e-47	0.710043	0.263	0.001	4.30174e-43	CP
Nek2	5.5871e-47	0.684508	0.263	0.001	8.18957e-43	CP
Kif23	8.6729e-47	0.982103	0.284	0.002	1.27127e-42	CP
Gm10282	3.48029e-46	0.95544	0.421	0.015	5.10141e-42	CP
Kif20b	5.03769e-46	0.749098	0.295	0.003	7.38424e-42	CP
H1fx	7.28195e-46	1.22393	0.632	0.063	1.06739e-41	CP
Ccnf	1.43477e-44	0.847437	0.305	0.003	2.10309e-40	CP
H2afv	1.4865e-44	0.988526	0.958	0.405	2.17891e-40	CP
Ska2	1.94496e-44	0.9808	0.516	0.035	2.85092e-40	CP
Mcm5	2.70116e-44	0.926452	0.379	0.01	3.95936e-40	CP
Rrm1	2.74436e-44	1.03221	0.516	0.035	4.02268e-40	CP
Rad51	5.35323e-44	0.702915	0.316	0.005	7.84676e-40	CP
Rfc4	6.07154e-44	0.92787	0.463	0.026	8.89966e-40	CP
Nt5dc2	8.57198e-44	0.965915	0.463	0.026	1.25648e-39	CP
Tex30	1.02926e-43	0.914263	0.474	0.029	1.50868e-39	CP
Ddah2	3.64017e-43	1.10396	0.789	0.146	5.33576e-39	CP
Cdca4	4.33773e-43	0.786982	0.432	0.025	6.35824e-39	CP
Ccnd2	8.75223e-43	1.45944	0.663	0.126	1.2829e-38	CP
Mcm7	1.46154e-42	0.918507	0.505	0.042	2.14232e-38	CP
Kif4	1.85663e-42	0.595188	0.211	0	2.72145e-38	CP
Gas2l3	2.06571e-42	0.772094	0.305	0.004	3.02792e-38	CP
Depdc1a	3.1464e-42	0.61886	0.189	0	4.612e-38	CP
Nasp	3.8773e-42	1.07262	0.611	0.07	5.68334e-38	CP
Ran	5.26333e-42	0.930166	0.968	0.424	7.71499e-38	CP
Cdca7	8.50774e-42	1.2293	0.432	0.02	1.24706e-37	CP
Ccdc34	9.51547e-42	1.05098	0.832	0.181	1.39478e-37	CP
Cdca5	1.42589e-41	0.601595	0.221	0.001	2.09008e-37	CP
Igfbpl1	4.64308e-41	1.31784	0.379	0.013	6.80582e-37	CP
Cenpl	8.24876e-41	0.787379	0.347	0.011	1.2091e-36	CP
Hjurp	1.3686e-40	1.14278	0.642	0.083	2.00609e-36	CP
Dut	3.29427e-40	1.2206	0.663	0.098	4.82875e-36	CP
Dtl	1.37155e-39	0.827861	0.305	0.005	2.01042e-35	CP
Anp32e	2.53611e-39	1.02541	0.821	0.187	3.71742e-35	CP
4930427A07Rik	7.62439e-39	0.741916	0.284	0.004	1.11758e-34	CP
Gm11837	1.09422e-38	0.881937	0.411	0.024	1.60391e-34	CP
Hnrnpa1	1.4851e-38	1.02721	0.905	0.321	2.17686e-34	CP
Mfap2	2.66079e-38	1.17744	0.463	0.032	3.90018e-34	CP
Rfc5	5.47765e-38	0.933986	0.421	0.024	8.02914e-34	CP
Ascl1	5.49918e-38	0.981089	0.432	0.03	8.0607e-34	CP
Dbf4	8.94748e-38	0.744834	0.305	0.007	1.31152e-33	CP
Sapcd2	1.34354e-37	0.905742	0.389	0.024	1.96936e-33	CP
Arl4c	1.97108e-37	0.830532	0.505	0.063	2.88921e-33	CP
Skp2	2.29031e-37	0.69798	0.347	0.016	3.35713e-33	CP
Dek	2.42214e-37	1.09193	0.832	0.233	3.55037e-33	CP
Tuba1b	2.49732e-37	0.801448	0.958	0.527	3.66057e-33	CP
Atad2	3.65074e-37	0.818867	0.337	0.011	5.35125e-33	CP
Stmn3	6.78709e-37	0.586691	0.716	0.23	9.94852e-33	CP
Rad54l	7.33228e-37	0.64054	0.284	0.006	1.07477e-32	CP
Spag5	1.39111e-36	0.812835	0.326	0.013	2.03909e-32	CP
Chaf1b	1.95653e-36	0.685664	0.253	0.003	2.86788e-32	CP
Arhgap11a	6.88145e-36	0.721638	0.253	0.004	1.00868e-31	CP
Kif15	7.33537e-36	0.612765	0.189	0	1.07522e-31	CP
Nxt1	8.55556e-36	0.72526	0.547	0.083	1.25407e-31	CP
Fen1	1.02195e-35	0.816231	0.453	0.04	1.49797e-31	CP
Dynlt1a	1.03648e-35	0.651874	0.305	0.009	1.51927e-31	CP
Hist1h2ap	1.56862e-35	0.657825	0.179	0	2.29929e-31	CP
Mcm2	2.96538e-35	0.881898	0.358	0.016	4.34665e-31	CP
Mms22l	4.50533e-35	0.598196	0.263	0.005	6.60391e-31	CP
Sae1	5.14825e-35	0.987534	0.653	0.111	7.54631e-31	CP
Dtymk	6.00422e-35	0.895798	0.716	0.15	8.80098e-31	CP
Ncapg2	6.46564e-35	0.5818	0.284	0.008	9.47733e-31	CP
Hdgf	7.39958e-35	0.909288	0.916	0.324	1.08463e-30	CP
Foxm1	1.09111e-34	0.574412	0.211	0.001	1.59935e-30	CP
Hirip3	1.62511e-34	0.810477	0.432	0.035	2.38209e-30	CP
H2afy2	2.37188e-34	0.995387	0.547	0.068	3.4767e-30	CP
Tcf19	4.19608e-34	0.754491	0.284	0.007	6.15061e-30	CP
Cenpp	4.22214e-34	0.569704	0.242	0.003	6.18882e-30	CP
Lig1	4.49211e-34	0.960855	0.442	0.035	6.58453e-30	CP
Dpysl3	5.11905e-34	0.934039	0.453	0.04	7.50351e-30	CP
Fignl1	1.03897e-33	0.749518	0.263	0.005	1.52292e-29	CP
Cenpq	1.4777e-33	0.885995	0.453	0.043	2.16602e-29	CP
Dck	3.39514e-33	0.798111	0.368	0.02	4.97659e-29	CP
Lsm2	3.61522e-33	0.934916	0.674	0.13	5.29918e-29	CP
Haus4	4.35459e-33	0.784447	0.337	0.017	6.38296e-29	CP
Bub1b	4.9934e-33	0.580813	0.211	0.002	7.31933e-29	CP
Cdt1	5.03256e-33	0.578039	0.253	0.005	7.37672e-29	CP
Clspn	5.48453e-33	0.547327	0.221	0.002	8.03922e-29	CP
Cmc2	5.55512e-33	0.833168	0.579	0.094	8.14269e-29	CP
Smc6	6.20528e-33	0.695477	0.663	0.154	9.09569e-29	CP
Pkmyt1	1.47044e-32	0.689973	0.358	0.025	2.15537e-28	CP
Ubald2	2.55297e-32	0.889589	0.832	0.243	3.74214e-28	CP
Dynlt1f	2.68017e-32	0.756395	0.411	0.038	3.9286e-28	CP
Bard1	2.87416e-32	0.618534	0.221	0.002	4.21294e-28	CP
Hells	3.39036e-32	0.667947	0.295	0.011	4.96959e-28	CP
Tuba1c	4.46261e-32	1.00196	0.305	0.01	6.5413e-28	CP
Cd24a	5.33318e-32	1.3763	0.421	0.034	7.81738e-28	CP
Fam111a	5.44047e-32	0.544119	0.284	0.017	7.97464e-28	CP
Mis18a	9.12475e-32	0.736269	0.411	0.038	1.33751e-27	CP
Dnph1	9.8174e-32	0.674805	0.358	0.028	1.43903e-27	CP
Sap30	1.25063e-31	0.713976	0.442	0.058	1.83317e-27	CP
Nnat	1.61922e-31	0.658423	0.842	0.29	2.37346e-27	CP
Rcc1	2.05523e-31	0.729341	0.337	0.021	3.01256e-27	CP
Syce2	2.20267e-31	0.684291	0.305	0.015	3.22867e-27	CP
Rtn1	2.40679e-31	0.673267	0.8	0.268	3.52788e-27	CP
Kif18a	2.4596e-31	0.69384	0.263	0.007	3.60528e-27	CP
Insm1	2.52431e-31	0.740863	0.274	0.008	3.70014e-27	CP
Elavl4	3.03169e-31	0.936974	0.474	0.052	4.44385e-27	CP
Rpa2	3.69878e-31	0.799503	0.516	0.077	5.42168e-27	CP
Traf4	5.62982e-31	0.574914	0.411	0.073	8.25219e-27	CP
Iqgap3	7.20426e-31	0.445583	0.179	0.001	1.056e-26	CP
Gtse1	8.42992e-31	0.431211	0.179	0.001	1.23566e-26	CP
Trim59	1.22114e-30	0.494294	0.611	0.195	1.78995e-26	CP
Psmc3ip	1.5614e-30	0.784584	0.358	0.024	2.2887e-26	CP
Cenpu	1.87635e-30	0.538471	0.232	0.004	2.75035e-26	CP
Fam83d	2.56063e-30	0.70286	0.284	0.011	3.75337e-26	CP
Rhno1	3.35247e-30	0.67927	0.463	0.067	4.91405e-26	CP
Gins2	3.37892e-30	0.645135	0.295	0.014	4.95282e-26	CP
Cdk4	3.97733e-30	1.00718	0.779	0.242	5.82997e-26	CP
Nsg1	5.06085e-30	0.705778	0.674	0.179	7.4182e-26	CP
Nudt21	7.31032e-30	0.927753	0.653	0.136	1.07155e-25	CP
Clic1	7.86507e-30	0.55278	0.663	0.211	1.15286e-25	CP
Rad21	8.7524e-30	0.814712	0.705	0.176	1.28293e-25	CP
Rnf26	1.16307e-29	0.930085	0.516	0.073	1.70483e-25	CP
Abracl	1.4918e-29	1.00487	0.526	0.076	2.18668e-25	CP
Arhgef39	1.51491e-29	0.604291	0.158	0	2.22056e-25	CP
Hmgn1	2.81002e-29	0.853791	0.895	0.38	4.11892e-25	CP
Dbn1	2.96305e-29	0.923258	0.547	0.09	4.34324e-25	CP
Cenpn	4.64576e-29	0.510208	0.221	0.005	6.80976e-25	CP
Snrpa1	5.14788e-29	0.717453	0.611	0.138	7.54576e-25	CP
Bex2	1.07037e-28	0.652366	0.716	0.225	1.56896e-24	CP
Cdc25b	1.17621e-28	0.815234	0.347	0.025	1.72408e-24	CP
Ddx39	2.33858e-28	0.712954	0.432	0.058	3.4279e-24	CP
Rangap1	2.41062e-28	0.867008	0.6	0.117	3.53348e-24	CP
Chaf1a	2.548e-28	0.594408	0.274	0.011	3.73486e-24	CP
G2e3	3.43627e-28	0.683749	0.347	0.028	5.03689e-24	CP
Eny2	4.03959e-28	0.642071	0.716	0.211	5.92124e-24	CP
Lrr1	5.81841e-28	0.421835	0.158	0.001	8.52863e-24	CP
Rnaseh2b	6.03342e-28	0.848873	0.474	0.067	8.84379e-24	CP
Gm17750	7.1975e-28	1.05694	0.484	0.066	1.05501e-23	CP
Hmgn5	7.60776e-28	0.836253	0.474	0.067	1.11515e-23	CP
Srsf7	9.25888e-28	0.756327	0.832	0.282	1.35717e-23	CP
Mcm3	9.30263e-28	0.676175	0.316	0.025	1.36358e-23	CP
Nsmce1	1.12948e-27	0.674891	0.632	0.165	1.6556e-23	CP
Dnajc9	1.23699e-27	0.847089	0.579	0.111	1.81318e-23	CP
Vdac3	1.29364e-27	0.48329	0.779	0.299	1.89622e-23	CP
Tipin	1.41842e-27	0.896867	0.589	0.114	2.07912e-23	CP
Asf1a	1.53864e-27	0.474339	0.495	0.122	2.25534e-23	CP
Apitd1	1.79075e-27	0.564338	0.274	0.013	2.62488e-23	CP
E2f8	2.40064e-27	0.561665	0.189	0.002	3.51886e-23	CP
Plk4	2.4592e-27	0.586807	0.263	0.011	3.60469e-23	CP
Banf1	3.72993e-27	0.77747	0.747	0.22	5.46733e-23	CP
Whsc1	4.15032e-27	0.723499	0.505	0.088	6.08354e-23	CP
Pim1	4.97232e-27	0.681275	0.368	0.042	7.28843e-23	CP
Dlx2	5.04263e-27	1.14235	0.358	0.028	7.39148e-23	CP
Vrk1	7.5227e-27	0.695396	0.411	0.058	1.10268e-22	CP
Pax6	8.349e-27	0.611169	0.379	0.062	1.2238e-22	CP
Mex3a	1.01366e-26	0.731064	0.253	0.009	1.48583e-22	CP
Rbm3	1.67582e-26	0.768554	0.916	0.408	2.45642e-22	CP
Snrpd1	2.18159e-26	0.779357	0.842	0.304	3.19777e-22	CP
Mzt1	2.93588e-26	0.791614	0.663	0.172	4.30341e-22	CP
Trp53	3.64121e-26	0.635892	0.526	0.117	5.33729e-22	CP
Sms	3.89315e-26	0.666532	0.453	0.074	5.70657e-22	CP
Npm3	4.43173e-26	0.622304	0.505	0.106	6.49602e-22	CP
Ankle1	5.30478e-26	0.546745	0.137	0	7.77575e-22	CP
Lsm5	6.97182e-26	0.740063	0.768	0.246	1.02193e-21	CP
Nfatc2ip	1.4572e-25	0.549248	0.305	0.028	2.13596e-21	CP
Arl6ip6	1.70408e-25	0.552853	0.463	0.098	2.49785e-21	CP
Ppp1r14b	2.36377e-25	0.839448	0.632	0.156	3.46481e-21	CP
Cdc6	3.10224e-25	0.514313	0.168	0.002	4.54726e-21	CP
Yeats4	3.39912e-25	0.670887	0.537	0.118	4.98242e-21	CP
Oxct1	3.91385e-25	0.237	0.653	0.29	5.73692e-21	CP
Chtop	4.72317e-25	0.508348	0.674	0.228	6.92322e-21	CP
Tpm4	5.28958e-25	0.61189	0.526	0.131	7.75347e-21	CP
Mdk	5.48987e-25	0.894885	0.705	0.202	8.04705e-21	CP
G3bp1	6.34447e-25	0.609891	0.747	0.255	9.29973e-21	CP
Nono	6.68954e-25	0.755184	0.779	0.26	9.80553e-21	CP
Gm1673	8.10161e-25	0.770331	0.716	0.217	1.18753e-20	CP
E130114P18Rik	8.68353e-25	0.600456	0.421	0.089	1.27283e-20	CP
Serf1	1.12373e-24	0.905899	0.516	0.094	1.64716e-20	CP
Prim1	1.17837e-24	0.68232	0.326	0.032	1.72726e-20	CP
Arx	1.20791e-24	0.794616	0.326	0.031	1.77055e-20	CP
Psip1	1.48537e-24	0.671166	0.821	0.309	2.17726e-20	CP
Anp32b	1.56979e-24	0.93834	0.737	0.261	2.30099e-20	CP
Ilf2	1.60358e-24	0.663866	0.747	0.252	2.35053e-20	CP
Ssrp1	1.85938e-24	0.753983	0.611	0.151	2.72547e-20	CP
Elavl1	2.90717e-24	0.542035	0.663	0.215	4.26133e-20	CP
Rbbp8	2.94413e-24	0.524297	0.232	0.009	4.3155e-20	CP
Zfp422	3.09926e-24	0.551018	0.505	0.122	4.54289e-20	CP
Xpo1	4.94492e-24	0.600075	0.484	0.101	7.24827e-20	CP
Nsmce4a	5.14668e-24	0.553484	0.632	0.198	7.54401e-20	CP
D030056L22Rik	6.00739e-24	0.848626	0.579	0.132	8.80564e-20	CP
Nup37	6.7327e-24	0.389787	0.263	0.027	9.8688e-20	CP
Bok	7.25551e-24	0.698771	0.432	0.068	1.06351e-19	CP
Prpf38a	8.73581e-24	0.459538	0.453	0.107	1.28049e-19	CP
Tmsb10	8.93534e-24	0.806558	0.821	0.308	1.30974e-19	CP
Ppil1	9.48828e-24	0.56391	0.4	0.067	1.39079e-19	CP
Chic2	1.15701e-23	0.617386	0.6	0.165	1.69594e-19	CP
Snrpg	1.56869e-23	0.615522	0.579	0.155	2.29939e-19	CP
Carhsp1	1.59797e-23	0.157549	0.579	0.292	2.3423e-19	CP
Bcl11a	2.2626e-23	0.581546	0.411	0.08	3.31651e-19	CP
Gm13889	2.32215e-23	0.692498	0.495	0.104	3.4038e-19	CP
Hnrnpab	2.88136e-23	0.887335	0.684	0.203	4.22349e-19	CP
Alyref	2.98261e-23	0.775989	0.642	0.173	4.3719e-19	CP
Dlx1	3.17127e-23	0.937086	0.347	0.038	4.64845e-19	CP
Fxn	3.23053e-23	0.614751	0.368	0.052	4.73532e-19	CP
Cenpc1	3.53409e-23	0.602656	0.379	0.061	5.18026e-19	CP
Sox4	3.67584e-23	0.872998	0.642	0.174	5.38805e-19	CP
Rbmxl1	3.8392e-23	0.566582	0.558	0.154	5.6275e-19	CP
Trip13	4.85451e-23	0.47492	0.158	0.002	7.11575e-19	CP
Eef1e1	5.18134e-23	0.497087	0.537	0.156	7.59481e-19	CP
Lbr	5.51595e-23	0.78556	0.453	0.081	8.08528e-19	CP
Dnmt1	5.76512e-23	0.532213	0.337	0.043	8.45051e-19	CP
Lin9	6.15397e-23	0.549158	0.232	0.013	9.0205e-19	CP
Lsm3	6.8441e-23	0.690339	0.674	0.203	1.00321e-18	CP
Slbp	7.06982e-23	0.891743	0.547	0.117	1.03629e-18	CP
Prdx4	9.21691e-23	0.622411	0.589	0.169	1.35101e-18	CP
Dsn1	1.12279e-22	0.442263	0.2	0.007	1.64578e-18	CP
Ptbp1	1.24784e-22	0.484169	0.411	0.087	1.82908e-18	CP
Rnaseh2c	1.30014e-22	0.729388	0.663	0.196	1.90574e-18	CP
Btf3l4	1.34688e-22	0.528178	0.695	0.249	1.97426e-18	CP
Nrm	1.68177e-22	0.484361	0.263	0.032	2.46514e-18	CP
Cbx5	1.85204e-22	0.689962	0.632	0.182	2.71472e-18	CP
Phip	2.08211e-22	0.495869	0.642	0.22	3.05195e-18	CP
C1ql1	2.48372e-22	0.378066	0.305	0.082	3.64063e-18	CP
Pola1	2.49195e-22	0.482714	0.221	0.012	3.65271e-18	CP
Mpdu1	2.55638e-22	0.457435	0.589	0.204	3.74714e-18	CP
Hnrnpul1	2.7925e-22	0.46617	0.526	0.155	4.09325e-18	CP
Orc6	3.04788e-22	0.661641	0.463	0.092	4.46758e-18	CP
Marcks	3.46759e-22	0.571298	0.842	0.358	5.08279e-18	CP
Pafah1b3	3.96177e-22	0.792782	0.4	0.061	5.80716e-18	CP
Smarcc1	4.45585e-22	0.616722	0.484	0.108	6.53139e-18	CP
Bex4	4.46104e-22	0.766565	0.432	0.072	6.53899e-18	CP
Hnrnpa0	4.52645e-22	0.492172	0.484	0.125	6.63487e-18	CP
Brd3	4.87769e-22	0.539999	0.484	0.115	7.14972e-18	CP
Mrps14	5.40689e-22	0.26863	0.747	0.363	7.92542e-18	CP
Suv39h1	5.97264e-22	0.46767	0.253	0.02	8.7547e-18	CP
Lsm8	6.47895e-22	0.565703	0.653	0.215	9.49684e-18	CP
Snrpf	6.49912e-22	0.694513	0.811	0.318	9.52642e-18	CP
Cit	6.77649e-22	0.427602	0.463	0.137	9.93298e-18	CP
Cdc45	7.1617e-22	0.611141	0.2	0.006	1.04976e-17	CP
Dhfr	7.28455e-22	0.610285	0.305	0.03	1.06777e-17	CP
Siah1b	7.51561e-22	0.5834	0.263	0.02	1.10164e-17	CP
4930579G24Rik	8.69709e-22	0.508189	0.242	0.018	1.27482e-17	CP
Trim28	1.13226e-21	0.597158	0.537	0.143	1.65967e-17	CP
Cbx1	1.13835e-21	0.652084	0.726	0.255	1.6686e-17	CP
Zfp326	1.15614e-21	0.425219	0.442	0.114	1.69467e-17	CP
Cdk6	1.19581e-21	0.706291	0.295	0.027	1.75282e-17	CP
Aunip	1.32789e-21	0.37701	0.126	0.001	1.94642e-17	CP
Cdkn2d	1.33563e-21	0.859136	0.674	0.205	1.95776e-17	CP
Thoc7	1.34516e-21	0.544158	0.642	0.212	1.97174e-17	CP
Rbbp7	1.40578e-21	0.432948	0.579	0.195	2.06059e-17	CP
Bcas2	1.42352e-21	0.49025	0.768	0.321	2.08659e-17	CP
Snrpc	1.60674e-21	0.554653	0.737	0.282	2.35517e-17	CP
Fubp1	1.77633e-21	0.470303	0.737	0.298	2.60374e-17	CP
Cep57	1.85467e-21	0.643565	0.379	0.061	2.71857e-17	CP
Tbcb	1.87644e-21	0.15469	0.674	0.367	2.75048e-17	CP
Haus1	1.94757e-21	0.523519	0.305	0.039	2.85475e-17	CP
Dctpp1	1.99729e-21	0.756637	0.558	0.137	2.92763e-17	CP
Tcf3	2.02554e-21	0.623657	0.516	0.129	2.96903e-17	CP
Wee1	2.0546e-21	0.488747	0.179	0.004	3.01163e-17	CP
Smarcb1	2.06031e-21	0.253065	0.526	0.216	3.02e-17	CP
Stmn1	2.16353e-21	0.55629	0.979	0.565	3.1713e-17	CP
Mycn	2.20527e-21	0.621106	0.263	0.019	3.23248e-17	CP
Hnrnpl	2.25358e-21	0.389846	0.632	0.247	3.3033e-17	CP
Ncaph	2.35227e-21	0.462766	0.179	0.007	3.44796e-17	CP
Rad18	2.3753e-21	0.346677	0.189	0.009	3.48172e-17	CP
Nop56	2.56596e-21	0.407069	0.547	0.184	3.76118e-17	CP
Polr3k	2.69459e-21	0.615183	0.484	0.113	3.94973e-17	CP
2700029M09Rik	2.7923e-21	0.567657	0.589	0.177	4.09296e-17	CP
Syncrip	3.10157e-21	0.497977	0.495	0.136	4.54628e-17	CP
Srsf6	3.12967e-21	0.468015	0.663	0.247	4.58747e-17	CP
Gins1	3.18478e-21	0.451122	0.2	0.009	4.66824e-17	CP
Sox2	3.73314e-21	0.357259	0.579	0.233	5.47204e-17	CP
Ngfrap1	3.78437e-21	0.625003	0.8	0.324	5.54712e-17	CP
Chtf18	4.40941e-21	0.516784	0.168	0.004	6.46331e-17	CP
Gtf2a2	4.45698e-21	0.524806	0.726	0.279	6.53304e-17	CP
Hnrnph3	4.47248e-21	0.596804	0.611	0.193	6.55576e-17	CP
Lsm6	4.57969e-21	0.448697	0.789	0.346	6.71291e-17	CP
Tubb4b	4.95172e-21	0.684299	0.832	0.349	7.25823e-17	CP
Mybl2	5.60077e-21	0.362081	0.158	0.003	8.20961e-17	CP
Zbed3	5.83421e-21	0.626903	0.358	0.054	8.55179e-17	CP
Srsf10	6.05252e-21	0.532074	0.621	0.207	8.87179e-17	CP
Srsf3	6.36093e-21	0.617858	0.916	0.462	9.32385e-17	CP
Uba2	6.4446e-21	0.47222	0.579	0.19	9.4465e-17	CP
Med10	7.07532e-21	0.412458	0.568	0.197	1.0371e-16	CP
Dpy30	7.56156e-21	0.542906	0.663	0.231	1.10837e-16	CP
Mcm6	8.88572e-21	0.757704	0.284	0.023	1.30247e-16	CP
Cfdp1	9.09626e-21	0.289701	0.589	0.252	1.33333e-16	CP
Fam216a	9.36964e-21	0.658989	0.505	0.119	1.3734e-16	CP
Ppih	9.57704e-21	0.679261	0.358	0.05	1.4038e-16	CP
Sfpq	1.09299e-20	0.637433	0.779	0.306	1.6021e-16	CP
Snrpd3	1.14521e-20	0.354638	0.695	0.306	1.67865e-16	CP
Cep70	1.19671e-20	0.526064	0.284	0.029	1.75413e-16	CP
Ywhah	1.33322e-20	0.274568	0.811	0.425	1.95423e-16	CP
Fbln1	1.33915e-20	0.558939	0.295	0.041	1.96293e-16	CP
Tmx1	1.3919e-20	0.3199	0.484	0.177	2.04025e-16	CP
Srsf1	1.71136e-20	0.435177	0.695	0.28	2.50851e-16	CP
Rfc2	1.76009e-20	0.529428	0.589	0.188	2.57994e-16	CP
Sgta	2.14498e-20	0.127835	0.537	0.262	3.14411e-16	CP
Fam110a	2.47251e-20	0.607536	0.337	0.053	3.62421e-16	CP
Anapc15	2.55539e-20	0.47135	0.326	0.05	3.7457e-16	CP
Txnrd1	2.82624e-20	0.59475	0.4	0.079	4.1427e-16	CP
Mbd3	2.83874e-20	0.475077	0.663	0.253	4.16103e-16	CP
Nup62	2.85061e-20	0.609869	0.316	0.039	4.17842e-16	CP
Hdac2	2.90406e-20	0.720179	0.558	0.147	4.25678e-16	CP
Ak6	2.93681e-20	0.557331	0.389	0.076	4.30478e-16	CP
Tspan13	3.1396e-20	0.248391	0.516	0.227	4.60202e-16	CP
Mrpl51	3.21759e-20	0.453672	0.695	0.287	4.71634e-16	CP
Morf4l2	3.25506e-20	0.555834	0.811	0.351	4.77127e-16	CP
Smc1a	3.31393e-20	0.48686	0.505	0.147	4.85756e-16	CP
Rfc3	3.36392e-20	0.673384	0.326	0.042	4.93083e-16	CP
Sh3bgrl	3.39865e-20	0.354736	0.484	0.161	4.98174e-16	CP
Ctcf	3.49708e-20	0.404771	0.484	0.148	5.12602e-16	CP
Hnrnpll	3.74406e-20	0.551112	0.442	0.105	5.48805e-16	CP
Ncapd3	3.79246e-20	0.644727	0.326	0.042	5.55899e-16	CP
Tubb2b	4.01126e-20	0.406596	0.695	0.319	5.87971e-16	CP
Tcerg1	4.87e-20	0.660246	0.4	0.07	7.13845e-16	CP
Ift27	5.21618e-20	0.269221	0.495	0.194	7.64587e-16	CP
Polr2i	5.25134e-20	0.318822	0.589	0.243	7.69742e-16	CP
Zfp428	5.46623e-20	0.43635	0.463	0.138	8.01241e-16	CP
Rbbp4	5.68093e-20	0.563482	0.663	0.237	8.32711e-16	CP
Apex1	5.94991e-20	0.555774	0.432	0.1	8.72138e-16	CP
Rlbp1	6.22407e-20	0.663674	0.389	0.081	9.12325e-16	CP
Ube2i	6.24228e-20	0.632269	0.653	0.217	9.14993e-16	CP
Mettl9	6.62763e-20	0.617486	0.705	0.257	9.71479e-16	CP
Eif2s2	6.67141e-20	0.539697	0.811	0.361	9.77895e-16	CP
Thoc3	7.41442e-20	0.376396	0.389	0.102	1.08681e-15	CP
Arl1	7.7494e-20	0.22609	0.589	0.269	1.13591e-15	CP
Cse1l	7.75412e-20	0.374357	0.316	0.061	1.1366e-15	CP
Tox3	8.2531e-20	0.656696	0.295	0.033	1.20974e-15	CP
Erh	8.52179e-20	0.599826	0.905	0.462	1.24912e-15	CP
Stk11	1.03492e-19	0.477757	0.537	0.182	1.51699e-15	CP
Ncl	1.04584e-19	0.445102	0.758	0.331	1.533e-15	CP
Fbl	1.1854e-19	0.393671	0.526	0.18	1.73757e-15	CP
Csrp2	1.33474e-19	0.614596	0.358	0.064	1.95647e-15	CP
Snrpe	1.47683e-19	0.732373	0.779	0.314	2.16474e-15	CP
Impdh2	1.50683e-19	0.603717	0.537	0.152	2.2087e-15	CP
Ranbp1	1.54801e-19	0.658744	0.863	0.416	2.26907e-15	CP
Rfwd3	1.63627e-19	0.606378	0.305	0.037	2.39845e-15	CP
Bzw2	1.66081e-19	0.604852	0.368	0.062	2.43442e-15	CP
Nap1l1	1.72873e-19	0.700413	0.737	0.276	2.53397e-15	CP
Nop58	1.74104e-19	0.534399	0.347	0.06	2.55201e-15	CP
Vcan	1.78487e-19	0.538046	0.295	0.05	2.61627e-15	CP
Snrnp40	1.80043e-19	0.51781	0.474	0.128	2.63907e-15	CP
Cebpg	1.91981e-19	0.358925	0.463	0.15	2.81405e-15	CP
Lyar	1.92065e-19	0.533374	0.411	0.09	2.81529e-15	CP
Ankrd11	2.00041e-19	0.310295	0.526	0.201	2.93221e-15	CP
Eif3i	2.02994e-19	0.342344	0.653	0.284	2.97548e-15	CP
U2af2	2.51212e-19	0.404805	0.516	0.175	3.68226e-15	CP
Hnrnpd	2.59524e-19	0.600695	0.568	0.167	3.8041e-15	CP
Hmgb1	2.60659e-19	0.523065	0.937	0.639	3.82073e-15	CP
Nhp2	2.60759e-19	0.528714	0.558	0.176	3.8222e-15	CP
Bzw1	2.70957e-19	0.385661	0.632	0.26	3.97168e-15	CP
Hdac1	2.77599e-19	0.371149	0.421	0.127	4.06904e-15	CP
Pak1ip1	2.91473e-19	0.466553	0.442	0.122	4.27241e-15	CP
Bub3	2.92585e-19	0.605502	0.779	0.321	4.28871e-15	CP
Erdr1	3.52317e-19	0.381265	0.379	0.094	5.16426e-15	CP
Mrps22	3.86034e-19	0.279504	0.263	0.053	5.65848e-15	CP
Hspa14	3.9571e-19	0.372151	0.358	0.088	5.80032e-15	CP
Psmd7	4.0881e-19	0.290693	0.674	0.317	5.99234e-15	CP
E2f1	4.6013e-19	0.499691	0.221	0.014	6.74459e-15	CP
Pfdn1	4.64448e-19	0.279695	0.684	0.336	6.80788e-15	CP
Sp9	4.86808e-19	0.749202	0.263	0.028	7.13564e-15	CP
Cbfb	5.36813e-19	0.447048	0.442	0.13	7.8686e-15	CP
Pole	5.52566e-19	0.385944	0.147	0.003	8.09952e-15	CP
Usp1	5.57873e-19	0.624073	0.4	0.079	8.1773e-15	CP
Rcc2	5.63973e-19	0.679999	0.368	0.06	8.26671e-15	CP
Matr3	6.63929e-19	0.285159	0.684	0.327	9.73188e-15	CP
Nfib	6.65176e-19	0.711428	0.737	0.282	9.75016e-15	CP
Mff	6.82889e-19	0.179978	0.726	0.407	1.00098e-14	CP
Vapa	7.33823e-19	0.111917	0.853	0.557	1.07564e-14	CP
Ufc1	8.15403e-19	0.254053	0.568	0.26	1.19522e-14	CP
Ywhaz	8.33715e-19	0.210697	0.621	0.31	1.22206e-14	CP
Ywhab	8.38413e-19	0.277283	0.705	0.353	1.22895e-14	CP
Khdrbs1	8.39308e-19	0.588	0.642	0.229	1.23026e-14	CP
Fam89a	8.45474e-19	0.55043	0.253	0.034	1.2393e-14	CP
Ccne2	8.5799e-19	0.447172	0.179	0.006	1.25764e-14	CP
Hnrnpr	8.61502e-19	0.410614	0.737	0.327	1.26279e-14	CP
Umps	8.73058e-19	0.482968	0.253	0.028	1.27973e-14	CP
Asnsd1	9.29013e-19	0.4273	0.337	0.07	1.36175e-14	CP
Hnrnpu	9.29787e-19	0.45129	0.737	0.318	1.36288e-14	CP
Tspan6	9.70343e-19	0.582548	0.4	0.091	1.42233e-14	CP
Ezr	9.72738e-19	0.619257	0.442	0.113	1.42584e-14	CP
Suv39h2	9.9821e-19	0.423356	0.168	0.005	1.46318e-14	CP
Uchl5	1.01418e-18	0.499244	0.379	0.08	1.48659e-14	CP
Tdg	1.18539e-18	0.416345	0.358	0.08	1.73755e-14	CP
Myef2	1.18606e-18	0.731575	0.463	0.107	1.73853e-14	CP
Dazap1	1.22803e-18	0.563253	0.621	0.214	1.80004e-14	CP
Luc7l2	1.26793e-18	0.172793	0.758	0.431	1.85853e-14	CP
Snrpb2	1.2938e-18	0.456708	0.6	0.224	1.89646e-14	CP
Brip1os	1.31509e-18	0.570887	0.295	0.038	1.92766e-14	CP
Txnl1	1.39316e-18	0.450372	0.642	0.255	2.04209e-14	CP
Eif3e	1.4857e-18	0.52404	0.737	0.305	2.17773e-14	CP
Arf4	1.57349e-18	0.422337	0.737	0.338	2.30642e-14	CP
Immp1l	1.57663e-18	0.32121	0.579	0.244	2.31102e-14	CP
Cuedc2	1.60925e-18	0.179995	0.642	0.33	2.35884e-14	CP
Bod1l	1.68599e-18	0.22131	0.442	0.17	2.47133e-14	CP
Nme1	1.73281e-18	0.393767	0.842	0.432	2.53996e-14	CP
Cmpk1	1.8053e-18	0.352037	0.621	0.265	2.64621e-14	CP
Rpl13-ps3	1.88219e-18	0.395375	0.6	0.236	2.75891e-14	CP
Ube2e3	2.00542e-18	0.347292	0.768	0.378	2.93954e-14	CP
Uchl3	2.07739e-18	0.4364	0.453	0.136	3.04504e-14	CP
Lsm1	2.18293e-18	0.370606	0.442	0.142	3.19974e-14	CP
Osgep	2.18818e-18	0.279767	0.442	0.165	3.20743e-14	CP
Scaf11	2.21055e-18	0.133942	0.411	0.173	3.24023e-14	CP
Atad5	2.28825e-18	0.350285	0.189	0.014	3.35412e-14	CP
Sarnp	2.40015e-18	0.53583	0.589	0.201	3.51813e-14	CP
Efs	2.43091e-18	0.450343	0.295	0.054	3.56322e-14	CP
Ythdf2	2.61726e-18	0.307155	0.432	0.143	3.83638e-14	CP
Commd2	2.84647e-18	0.245736	0.358	0.116	4.17236e-14	CP
Hnrnph1	3.10735e-18	0.426934	0.695	0.301	4.55475e-14	CP
Vbp1	3.29417e-18	0.42825	0.747	0.349	4.82859e-14	CP
Cacybp	3.3143e-18	0.417958	0.611	0.244	4.8581e-14	CP
Cisd2	3.32753e-18	0.187671	0.589	0.288	4.8775e-14	CP
Cklf	3.33261e-18	0.399549	0.242	0.041	4.88495e-14	CP
Zwint	3.44666e-18	0.21977	0.547	0.26	5.05212e-14	CP
Rbm8a	3.70831e-18	0.428141	0.684	0.289	5.43564e-14	CP
Psma6	3.77785e-18	0.355869	0.705	0.332	5.53757e-14	CP
Brd8	3.83365e-18	0.553309	0.558	0.181	5.61936e-14	CP
Ilk	4.09276e-18	0.102499	0.474	0.235	5.99916e-14	CP
Pdap1	4.12416e-18	0.576127	0.663	0.246	6.0452e-14	CP
Hat1	4.31801e-18	0.734389	0.358	0.057	6.32933e-14	CP
Idh3g	4.37088e-18	0.116842	0.516	0.263	6.40683e-14	CP
Sdhb	4.42187e-18	0.161828	0.758	0.449	6.48158e-14	CP
Lima1	4.67658e-18	0.355458	0.347	0.091	6.85493e-14	CP
Ppp4c	4.78381e-18	0.34601	0.558	0.22	7.0121e-14	CP
Taf6	4.97001e-18	0.307108	0.347	0.091	7.28505e-14	CP
Tcp1	5.4074e-18	0.521934	0.642	0.238	7.92617e-14	CP
Sec13	5.52201e-18	0.200128	0.484	0.219	8.09416e-14	CP
Slc29a1	5.61144e-18	0.445152	0.305	0.063	8.22525e-14	CP
Tmem167	5.86115e-18	0.394611	0.653	0.284	8.59128e-14	CP
Ssb	6.06876e-18	0.318409	0.663	0.3	8.89558e-14	CP
Wbp4	6.07158e-18	0.190559	0.463	0.195	8.89972e-14	CP
Lsm4	6.16349e-18	0.625284	0.768	0.322	9.03444e-14	CP
Mapre1	6.30769e-18	0.367008	0.663	0.291	9.24582e-14	CP
Chchd1	6.31768e-18	0.301117	0.663	0.31	9.26045e-14	CP
Enah	6.58426e-18	0.424241	0.537	0.196	9.65121e-14	CP
Anapc5	6.70503e-18	0.445984	0.663	0.269	9.82823e-14	CP
Ccdc18	7.02306e-18	0.312364	0.158	0.01	1.02944e-13	CP
Pou3f4	7.04268e-18	0.614806	0.242	0.027	1.03232e-13	CP
Psmd14	7.18655e-18	0.251651	0.474	0.186	1.0534e-13	CP
Fam204a	7.19065e-18	0.21811	0.463	0.201	1.05401e-13	CP
Hn1l	7.36956e-18	0.456913	0.263	0.034	1.08023e-13	CP
Cbx3	7.66994e-18	0.57561	0.674	0.26	1.12426e-13	CP
Odc1	7.68832e-18	0.771614	0.526	0.139	1.12695e-13	CP
Commd3	8.25003e-18	0.275867	0.642	0.313	1.20929e-13	CP
Ap3s1	9.00157e-18	0.418012	0.526	0.193	1.31945e-13	CP
Sephs1	9.54505e-18	0.507126	0.305	0.047	1.39911e-13	CP
Kansl2	9.55304e-18	0.388566	0.421	0.123	1.40028e-13	CP
Txn1	9.64797e-18	0.439765	0.821	0.409	1.4142e-13	CP
Dcun1d5	9.78357e-18	0.375719	0.547	0.208	1.43408e-13	CP
Ccng2	9.92106e-18	0.623542	0.453	0.115	1.45423e-13	CP
Rdx	1.08679e-17	0.258833	0.684	0.355	1.59302e-13	CP
Chd7	1.13031e-17	0.304853	0.484	0.194	1.6568e-13	CP
Dnajb11	1.2152e-17	0.245783	0.516	0.24	1.78123e-13	CP
Fopnl	1.21536e-17	0.563955	0.537	0.17	1.78148e-13	CP
B3gnt5	1.22826e-17	0.304311	0.137	0.004	1.80038e-13	CP
Smc3	1.27675e-17	0.469745	0.526	0.173	1.87146e-13	CP
Mcm4	1.29788e-17	0.467535	0.253	0.032	1.90243e-13	CP
Coro1c	1.3938e-17	0.418422	0.453	0.139	2.04303e-13	CP
Mpped2	1.41545e-17	0.76503	0.484	0.122	2.07476e-13	CP
Oip5	1.53526e-17	0.337383	0.126	0.002	2.25039e-13	CP
Basp1	1.55034e-17	0.401869	0.526	0.205	2.27248e-13	CP
Atp6v1d	1.63961e-17	0.106972	0.547	0.3	2.40334e-13	CP
Med22	1.72924e-17	0.526451	0.4	0.097	2.53473e-13	CP
Cpsf6	1.78039e-17	0.293186	0.495	0.19	2.6097e-13	CP
Ccne1	1.79217e-17	0.456673	0.179	0.008	2.62696e-13	CP
Pa2g4	1.80649e-17	0.46274	0.537	0.183	2.64795e-13	CP
Cdc42ep4	1.84739e-17	0.205751	0.316	0.105	2.7079e-13	CP
Apoa1bp	1.89224e-17	0.116983	0.589	0.337	2.77365e-13	CP
Arl3	1.89617e-17	0.291315	0.642	0.313	2.77941e-13	CP
Eri1	1.95441e-17	0.515572	0.274	0.038	2.86478e-13	CP
Exosc8	2.14289e-17	0.52335	0.4	0.097	3.14104e-13	CP
Cct2	2.16096e-17	0.545579	0.621	0.229	3.16753e-13	CP
Eif5b	2.20528e-17	0.133512	0.526	0.262	3.23251e-13	CP
Atp6v0e2	2.23782e-17	0.103972	0.6	0.348	3.2802e-13	CP
Pfdn4	2.26646e-17	0.427821	0.516	0.179	3.32218e-13	CP
Cct4	2.3403e-17	0.448998	0.632	0.254	3.43041e-13	CP
Myo10	2.51402e-17	0.148143	0.326	0.122	3.68505e-13	CP
Maged1	2.60036e-17	0.216573	0.611	0.297	3.81161e-13	CP
2700038G22Rik	2.65426e-17	0.338383	0.211	0.028	3.89062e-13	CP
2810408A11Rik	2.66364e-17	0.397725	0.147	0.005	3.90437e-13	CP
Rnps1	2.68857e-17	0.477003	0.484	0.149	3.94091e-13	CP
Xrcc1	2.81977e-17	0.372129	0.316	0.07	4.13321e-13	CP
Rsrc2	2.97407e-17	0.258061	0.653	0.327	4.3594e-13	CP
Fam60a	3.37053e-17	0.486525	0.253	0.029	4.94053e-13	CP
Fkbp5	3.4228e-17	0.464514	0.232	0.024	5.01714e-13	CP
Cdk2	3.43845e-17	0.515668	0.221	0.022	5.04007e-13	CP
Ptprz1	3.48709e-17	0.259132	0.6	0.303	5.11138e-13	CP
Nudc	3.63671e-17	0.345791	0.737	0.359	5.33069e-13	CP
Ccnd1	3.71061e-17	0.801142	0.442	0.1	5.43901e-13	CP
Ppp1cc	3.93299e-17	0.335462	0.737	0.36	5.76498e-13	CP
Supt16	3.99298e-17	0.411902	0.347	0.082	5.85292e-13	CP
Peli1	4.22807e-17	0.158555	0.463	0.207	6.19751e-13	CP
Zfp207	4.29035e-17	0.302417	0.611	0.281	6.2888e-13	CP
Tmem121	4.44059e-17	0.416929	0.411	0.124	6.50901e-13	CP
Nsg2	4.46387e-17	0.397447	0.389	0.127	6.54314e-13	CP
Thrap3	4.4944e-17	0.351906	0.495	0.18	6.58789e-13	CP
Naa38	4.5533e-17	0.148937	0.537	0.274	6.67423e-13	CP
Sox21	4.59149e-17	0.353374	0.232	0.045	6.73021e-13	CP
Acat1	4.5982e-17	0.398312	0.547	0.21	6.74005e-13	CP
Vdac1	4.71922e-17	0.134437	0.663	0.385	6.91744e-13	CP
Elof1	4.77348e-17	0.275638	0.547	0.238	6.99697e-13	CP
Med28	4.77821e-17	0.371817	0.779	0.4	7.00389e-13	CP
Timm50	4.89813e-17	0.303885	0.4	0.13	7.17968e-13	CP
4921524J17Rik	4.91967e-17	0.474565	0.368	0.086	7.21125e-13	CP
Nubp2	4.97676e-17	0.18781	0.337	0.123	7.29494e-13	CP
Rbmx	5.49109e-17	0.506861	0.537	0.183	8.04883e-13	CP
Dhx15	6.11169e-17	0.456943	0.442	0.128	8.95852e-13	CP
Actl6a	6.41408e-17	0.455183	0.495	0.163	9.40175e-13	CP
Naa50	6.42239e-17	0.394296	0.453	0.143	9.41394e-13	CP
Ewsr1	6.50002e-17	0.35204	0.747	0.367	9.52773e-13	CP
Dll3	6.59071e-17	0.504283	0.2	0.017	9.66066e-13	CP
Acat2	6.63629e-17	0.5018	0.411	0.108	9.72748e-13	CP
Ticrr	6.66318e-17	0.355525	0.126	0.002	9.76689e-13	CP
Rpl9-ps6	6.77977e-17	0.271508	0.579	0.265	9.93779e-13	CP
Gm11808	7.02527e-17	0.323212	0.463	0.169	1.02976e-12	CP
Rab1a	7.2947e-17	0.119838	0.6	0.333	1.06926e-12	CP
Ppm1g	7.42073e-17	0.478146	0.474	0.148	1.08773e-12	CP
Nifk	7.52103e-17	0.249276	0.295	0.084	1.10243e-12	CP
Carnmt1	7.62166e-17	0.545826	0.411	0.103	1.11718e-12	CP
Nde1	7.83351e-17	0.487871	0.484	0.16	1.14824e-12	CP
Arl2bp	8.25905e-17	0.163678	0.705	0.407	1.21061e-12	CP
Uhrf2	8.55288e-17	0.436821	0.526	0.188	1.25368e-12	CP
Smim11	8.57151e-17	0.286818	0.558	0.25	1.25641e-12	CP
Zeb1	8.63356e-17	0.320008	0.389	0.127	1.26551e-12	CP
Ssr2	8.68815e-17	0.211258	0.674	0.365	1.27351e-12	CP
Gsx1	9.06541e-17	0.432878	0.168	0.012	1.32881e-12	CP
Rbm4b	9.11593e-17	0.243919	0.6	0.289	1.33621e-12	CP
Fip1l1	9.35299e-17	0.434912	0.505	0.176	1.37096e-12	CP
Tceal8	9.50191e-17	0.250322	0.558	0.266	1.39279e-12	CP
Snrpd2	9.83673e-17	0.379078	0.853	0.457	1.44187e-12	CP
Ccar1	9.94276e-17	0.494443	0.4	0.103	1.45741e-12	CP
Slc24a5	1.00928e-16	0.690631	0.4	0.09	1.47941e-12	CP
Samd14	1.02568e-16	0.587984	0.263	0.031	1.50344e-12	CP
Mrpl42	1.0285e-16	0.277143	0.684	0.341	1.50757e-12	CP
Nav1	1.03655e-16	0.558843	0.484	0.142	1.51937e-12	CP
Nudcd2	1.04069e-16	0.494681	0.516	0.171	1.52544e-12	CP
Ncaph2	1.04371e-16	0.420602	0.432	0.128	1.52987e-12	CP
Gemin6	1.12078e-16	0.398073	0.221	0.024	1.64284e-12	CP
Hnrnpm	1.15604e-16	0.417873	0.558	0.21	1.69452e-12	CP
Fancd2	1.18209e-16	0.346996	0.147	0.004	1.7327e-12	CP
Itgb3bp	1.21212e-16	0.524984	0.347	0.074	1.77673e-12	CP
March5	1.23096e-16	0.531173	0.505	0.164	1.80434e-12	CP
Pou3f2	1.31026e-16	0.609193	0.368	0.085	1.92058e-12	CP
Ppa1	1.34066e-16	0.483978	0.421	0.114	1.96514e-12	CP
Larp7	1.35079e-16	0.413989	0.295	0.057	1.97998e-12	CP
2310036O22Rik	1.36128e-16	0.33367	0.726	0.364	1.99537e-12	CP
Mplkip	1.39147e-16	0.360403	0.389	0.118	2.03962e-12	CP
1700086L19Rik	1.41836e-16	0.733355	0.242	0.022	2.07903e-12	CP
Ankrd54	1.46514e-16	0.489986	0.316	0.062	2.1476e-12	CP
Ctbp1	1.5104e-16	0.345317	0.779	0.396	2.21394e-12	CP
Thyn1	1.51757e-16	0.242335	0.368	0.125	2.22445e-12	CP
Cnih4	1.64713e-16	0.259445	0.474	0.196	2.41436e-12	CP
Pole2	1.73755e-16	0.313588	0.126	0.003	2.5469e-12	CP
Marcksl1	1.7609e-16	0.709643	0.758	0.332	2.58113e-12	CP
Sept10	1.77256e-16	0.427665	0.284	0.054	2.59822e-12	CP
3010026O09Rik	1.84444e-16	0.435679	0.242	0.031	2.70358e-12	CP
Pdia6	1.85796e-16	0.15752	0.621	0.347	2.7234e-12	CP
U2surp	1.88638e-16	0.156734	0.495	0.237	2.76506e-12	CP
Sox6	1.88897e-16	0.31024	0.263	0.067	2.76886e-12	CP
Aimp2	1.89452e-16	0.287837	0.316	0.086	2.77699e-12	CP
Pdcl3	1.90683e-16	0.232663	0.421	0.168	2.79503e-12	CP
Cox20	1.93634e-16	0.399883	0.579	0.236	2.83828e-12	CP
Acin1	1.96338e-16	0.471702	0.526	0.184	2.87793e-12	CP
Reep4	1.98869e-16	0.570363	0.232	0.025	2.91502e-12	CP
Pold2	2.05533e-16	0.460657	0.337	0.075	3.0127e-12	CP
Nap1l4	2.09233e-16	0.410106	0.642	0.277	3.06694e-12	CP
Epb41	2.09577e-16	0.590326	0.232	0.023	3.07198e-12	CP
Ruvbl2	2.14148e-16	0.40391	0.347	0.089	3.13898e-12	CP
Faap24	2.15565e-16	0.512052	0.232	0.028	3.15975e-12	CP
Ctbp2	2.2313e-16	0.308843	0.305	0.081	3.27063e-12	CP
Cetn3	2.25386e-16	0.334117	0.695	0.342	3.3037e-12	CP
Hp1bp3	2.36348e-16	0.364564	0.6	0.257	3.46439e-12	CP
Mrpl30	2.38147e-16	0.201589	0.632	0.331	3.49076e-12	CP
Prmt1	2.39544e-16	0.522737	0.632	0.246	3.51124e-12	CP
Ube2d2a	2.41844e-16	0.149831	0.789	0.494	3.54496e-12	CP
Mrpl22	2.54275e-16	0.402917	0.379	0.109	3.72717e-12	CP
Haus7	2.56305e-16	0.205694	0.221	0.053	3.75691e-12	CP
H2afy	2.60609e-16	0.612754	0.684	0.269	3.82001e-12	CP
Sumo1	2.64429e-16	0.333083	0.821	0.451	3.87601e-12	CP
Gsx2	2.88242e-16	0.323106	0.116	0.002	4.22505e-12	CP
Pcna	2.88252e-16	0.70217	0.389	0.079	4.22519e-12	CP
Cdk2ap1	2.8993e-16	0.559444	0.421	0.108	4.2498e-12	CP
Cnot6	3.02137e-16	0.404436	0.4	0.114	4.42873e-12	CP
Rpl15	3.03905e-16	0.405041	0.653	0.283	4.45464e-12	CP
Eif4e	3.07611e-16	0.50897	0.684	0.285	4.50896e-12	CP
Ostc	3.12115e-16	0.15944	0.589	0.315	4.57499e-12	CP
Eif3g	3.35123e-16	0.128398	0.6	0.332	4.91223e-12	CP
Odf2	3.46762e-16	0.417107	0.421	0.133	5.08284e-12	CP
0610037L13Rik	3.52064e-16	0.181995	0.389	0.16	5.16056e-12	CP
Mrpl40	3.62872e-16	0.223781	0.442	0.184	5.31898e-12	CP
Raly	3.70696e-16	0.430869	0.716	0.329	5.43366e-12	CP
Hcfc1	3.70952e-16	0.406851	0.337	0.076	5.43741e-12	CP
Pbx1	3.77096e-16	0.177823	0.547	0.272	5.52747e-12	CP
Cops5	3.78308e-16	0.226886	0.463	0.202	5.54524e-12	CP
Atpif1	3.79431e-16	0.513009	0.926	0.534	5.56169e-12	CP
Nans	4.0426e-16	0.517282	0.326	0.066	5.92564e-12	CP
Zc3h15	4.09793e-16	0.342502	0.495	0.193	6.00674e-12	CP
Ddx1	4.34182e-16	0.4249	0.495	0.174	6.36425e-12	CP
Bud31	4.47718e-16	0.403675	0.589	0.252	6.56264e-12	CP
Dynll2	4.53114e-16	0.138187	0.6	0.35	6.64174e-12	CP
Glrx3	4.62761e-16	0.332575	0.558	0.234	6.78316e-12	CP
Ccni	4.64902e-16	0.19698	0.558	0.274	6.81454e-12	CP
Pdgfra	4.70022e-16	0.803177	0.347	0.066	6.88959e-12	CP
Topbp1	4.71857e-16	0.437399	0.253	0.035	6.91648e-12	CP
Ttc3	4.7648e-16	0.1483	0.6	0.326	6.98425e-12	CP
Tdp1	4.81009e-16	0.426142	0.253	0.038	7.05063e-12	CP
Ybx1	4.95702e-16	0.488639	0.937	0.608	7.266e-12	CP
Upf3b	4.97114e-16	0.308528	0.484	0.199	7.2867e-12	CP
Pcnt	5.06792e-16	0.369932	0.253	0.038	7.42855e-12	CP
Cenpv	5.10689e-16	0.597156	0.337	0.061	7.48567e-12	CP
Psmc4	5.26383e-16	0.249435	0.589	0.287	7.71572e-12	CP
Rnaseh2a	5.28624e-16	0.445483	0.295	0.056	7.74857e-12	CP
Sf3b6	5.33947e-16	0.346878	0.726	0.367	7.82659e-12	CP
Dnaja1	5.50594e-16	0.353508	0.779	0.413	8.07061e-12	CP
Psmd6	5.60495e-16	0.361733	0.495	0.197	8.21574e-12	CP
Nucks1	5.88221e-16	0.503615	0.737	0.328	8.62214e-12	CP
Rpp25l	6.00795e-16	0.299642	0.453	0.173	8.80645e-12	CP
Mrpl20	6.17539e-16	0.152016	0.653	0.376	9.05189e-12	CP
Med21	6.20294e-16	0.288797	0.568	0.26	9.09227e-12	CP
1110004F10Rik	6.2637e-16	0.393167	0.716	0.346	9.18132e-12	CP
Fzr1	6.66344e-16	0.711845	0.389	0.086	9.76726e-12	CP
Gpx7	6.68815e-16	0.585514	0.326	0.061	9.8035e-12	CP
Slirp	6.75352e-16	0.118372	0.6	0.339	9.89931e-12	CP
Ptprs	6.81955e-16	0.559964	0.505	0.165	9.9961e-12	CP
Rbmx2	6.82689e-16	0.433019	0.284	0.057	1.00069e-11	CP
Map2	6.98612e-16	0.133719	0.463	0.227	1.02403e-11	CP
Csnk1a1	6.98685e-16	0.134209	0.747	0.459	1.02413e-11	CP
Eif1ad	7.03361e-16	0.330532	0.347	0.098	1.03099e-11	CP
Psmd11	7.03943e-16	0.20911	0.537	0.257	1.03184e-11	CP
Gm15013	7.23415e-16	0.464762	0.326	0.074	1.06038e-11	CP
Tubg1	7.38276e-16	0.443936	0.379	0.102	1.08216e-11	CP
Nol7	7.528e-16	0.414136	0.642	0.291	1.10345e-11	CP
Dmrta2	7.57192e-16	0.524418	0.211	0.021	1.10989e-11	CP
Ndufab1	7.77525e-16	0.183745	0.779	0.472	1.1397e-11	CP
Parp1	7.91301e-16	0.302239	0.316	0.084	1.15989e-11	CP
Katnbl1	8.33082e-16	0.400729	0.337	0.084	1.22113e-11	CP
Nfix	8.58232e-16	0.46813	0.758	0.365	1.258e-11	CP
Ckap5	8.79784e-16	0.467446	0.463	0.152	1.28959e-11	CP
Cby1	9.48913e-16	0.535848	0.453	0.131	1.39092e-11	CP
Rpa3	1.01073e-15	0.61873	0.411	0.099	1.48152e-11	CP
Ddx39b	1.01961e-15	0.380857	0.716	0.343	1.49454e-11	CP
Mrps25	1.12056e-15	0.309554	0.453	0.177	1.64252e-11	CP
Maf1	1.12788e-15	0.12007	0.516	0.278	1.65324e-11	CP
Maz	1.13069e-15	0.46649	0.4	0.11	1.65737e-11	CP
Lpcat1	1.13406e-15	0.438982	0.326	0.078	1.6623e-11	CP
Vcp	1.13777e-15	0.201457	0.747	0.438	1.66774e-11	CP
Zcchc11	1.1859e-15	0.149603	0.316	0.107	1.73829e-11	CP
Nsa2	1.19702e-15	0.543578	0.453	0.132	1.7546e-11	CP
Cct5	1.23316e-15	0.339127	0.642	0.302	1.80756e-11	CP
Etfa	1.25678e-15	0.150532	0.368	0.153	1.84218e-11	CP
Pold3	1.27899e-15	0.422788	0.253	0.038	1.87474e-11	CP
Cct8	1.28284e-15	0.296258	0.547	0.24	1.88039e-11	CP
Rala	1.33165e-15	0.265436	0.516	0.232	1.95193e-11	CP
Gdpd1	1.33469e-15	0.374463	0.379	0.116	1.95638e-11	CP
Pole3	1.33977e-15	0.689737	0.421	0.098	1.96384e-11	CP
Anp32a	1.37062e-15	0.283894	0.674	0.339	2.00906e-11	CP
Bora	1.39027e-15	0.444318	0.147	0.005	2.03786e-11	CP
Hypk	1.40262e-15	0.317379	0.463	0.169	2.05596e-11	CP
Utp3	1.62745e-15	0.228088	0.326	0.108	2.38551e-11	CP
Sox5	1.66407e-15	0.50913	0.305	0.061	2.43919e-11	CP
Vezf1	1.678e-15	0.20784	0.389	0.152	2.45962e-11	CP
Atp6v0e	1.70064e-15	0.162971	0.789	0.49	2.4928e-11	CP
Klhdc2	1.70145e-15	0.411836	0.474	0.164	2.49398e-11	CP
Nudt5	1.73476e-15	0.358645	0.379	0.115	2.54282e-11	CP
Mrpl23	1.84203e-15	0.138356	0.6	0.344	2.70005e-11	CP
Fabp7	1.86613e-15	0.378357	0.632	0.282	2.73537e-11	CP
Apoo	1.88496e-15	0.460167	0.358	0.091	2.76298e-11	CP
Rnf115	1.88637e-15	0.13629	0.389	0.172	2.76503e-11	CP
Ccdc124	1.94692e-15	0.220623	0.568	0.281	2.85379e-11	CP
Gtf3a	1.95368e-15	0.311373	0.421	0.15	2.8637e-11	CP
Abcf1	1.95433e-15	0.31046	0.442	0.16	2.86465e-11	CP
Metap2	2.02735e-15	0.377059	0.684	0.332	2.97169e-11	CP
Grpel1	2.04586e-15	0.149252	0.474	0.23	2.99882e-11	CP
Dda1	2.12664e-15	0.367768	0.516	0.208	3.11723e-11	CP
Kcnip3	2.20341e-15	0.409776	0.389	0.126	3.22976e-11	CP
Psmc1	2.29889e-15	0.228993	0.579	0.287	3.36971e-11	CP
Cnep1r1	2.32784e-15	0.266146	0.358	0.122	3.41215e-11	CP
AI854517	2.32823e-15	0.375033	0.347	0.106	3.41272e-11	CP
Anapc11	2.39682e-15	0.189267	0.8	0.488	3.51326e-11	CP
Psmb4	2.40589e-15	0.215964	0.674	0.376	3.52655e-11	CP
Ctnnb1	2.47074e-15	0.122868	0.526	0.28	3.62162e-11	CP
Ccnl2	2.52204e-15	0.194252	0.611	0.324	3.6968e-11	CP
Strap	2.57091e-15	0.282521	0.526	0.233	3.76844e-11	CP
Ypel1	2.59963e-15	0.562519	0.232	0.025	3.81054e-11	CP
Akap9	2.64872e-15	0.251627	0.495	0.218	3.8825e-11	CP
Polr2g	2.66003e-15	0.109579	0.537	0.295	3.89907e-11	CP
Cdk5rap2	2.77205e-15	0.49181	0.274	0.049	4.06326e-11	CP
Pih1d1	2.78522e-15	0.400822	0.326	0.079	4.08258e-11	CP
Tia1	2.80063e-15	0.161021	0.6	0.32	4.10516e-11	CP
Atp5g3	2.87454e-15	0.217918	0.716	0.413	4.2135e-11	CP
Pgrmc1	2.87834e-15	0.155207	0.6	0.343	4.21907e-11	CP
Ppp1r18	2.89031e-15	0.208555	0.232	0.071	4.23661e-11	CP
Itpa	2.92705e-15	0.50002	0.463	0.143	4.29048e-11	CP
Sf3b1	3.09802e-15	0.304454	0.684	0.344	4.54107e-11	CP
Tram1	3.11643e-15	0.26851	0.442	0.187	4.56806e-11	CP
Nme4	3.12259e-15	0.322893	0.179	0.02	4.57709e-11	CP
Msi1	3.32562e-15	0.274207	0.284	0.087	4.87469e-11	CP
Pcnp	3.36309e-15	0.107838	0.589	0.332	4.92962e-11	CP
Smarca4	3.39459e-15	0.361073	0.432	0.144	4.97579e-11	CP
Zcrb1	3.42954e-15	0.212813	0.568	0.286	5.02702e-11	CP
Mrpl18	3.43121e-15	0.412404	0.653	0.291	5.02946e-11	CP
Pdcd5	3.44323e-15	0.205842	0.716	0.411	5.04708e-11	CP
Ccdc88a	3.71226e-15	0.197974	0.642	0.352	5.44143e-11	CP
Psma2	3.75876e-15	0.111161	0.726	0.452	5.5096e-11	CP
Tpr	3.83325e-15	0.319329	0.505	0.208	5.61878e-11	CP
Yipf5	4.1696e-15	0.112322	0.474	0.241	6.11179e-11	CP
Pkig	4.17806e-15	0.137618	0.537	0.28	6.1242e-11	CP
Gnai3	4.21596e-15	0.282582	0.368	0.127	6.17975e-11	CP
Suz12	4.38401e-15	0.294407	0.284	0.065	6.42608e-11	CP
Pfdn2	4.53151e-15	0.110605	0.758	0.499	6.64229e-11	CP
Xrn2	4.63209e-15	0.476834	0.389	0.112	6.78972e-11	CP
Mthfd2	4.69716e-15	0.466047	0.305	0.069	6.8851e-11	CP
Eri2	4.74962e-15	0.409446	0.2	0.021	6.96199e-11	CP
Sept3	4.85071e-15	0.435626	0.305	0.063	7.11017e-11	CP
Tceb1	4.85428e-15	0.105909	0.674	0.411	7.11541e-11	CP
Set	5.05454e-15	0.524792	0.758	0.352	7.40894e-11	CP
Ttc28	5.12516e-15	0.329357	0.295	0.076	7.51245e-11	CP
Snrnp25	5.18584e-15	0.361717	0.326	0.083	7.6014e-11	CP
Eif4e2	5.18617e-15	0.241373	0.379	0.137	7.60189e-11	CP
Rprm	5.26734e-15	0.396556	0.263	0.06	7.72086e-11	CP
Rtcb	5.32336e-15	0.125531	0.453	0.222	7.80299e-11	CP
Fundc2	5.55679e-15	0.357401	0.505	0.2	8.14514e-11	CP
Blm	5.62222e-15	0.279247	0.158	0.013	8.24104e-11	CP
Kpnb1	5.72118e-15	0.278965	0.368	0.12	8.38611e-11	CP
Celf1	5.94372e-15	0.396997	0.516	0.201	8.71231e-11	CP
Top1	5.98068e-15	0.468234	0.684	0.308	8.76648e-11	CP
Xndc1	6.03409e-15	0.460717	0.263	0.048	8.84477e-11	CP
Maged2	6.0545e-15	0.354272	0.368	0.118	8.87469e-11	CP
Timm17b	6.06107e-15	0.421977	0.495	0.183	8.88431e-11	CP
Tdp2	6.10076e-15	0.430963	0.305	0.069	8.94249e-11	CP
Rpl23a-ps3	6.18339e-15	0.306437	0.621	0.296	9.06361e-11	CP
Pole4	6.58938e-15	0.443017	0.537	0.21	9.65871e-11	CP
Mrpl15	6.95715e-15	0.233401	0.411	0.169	1.01978e-10	CP
Rpp30	7.06863e-15	0.4983	0.368	0.099	1.03612e-10	CP
0610007P14Rik	7.16564e-15	0.173146	0.621	0.345	1.05034e-10	CP
Hnrnpa3	7.57376e-15	0.425244	0.821	0.43	1.11016e-10	CP
Ino80e	7.64866e-15	0.244099	0.358	0.127	1.12114e-10	CP
Ap1s1	7.7174e-15	0.250477	0.474	0.207	1.13122e-10	CP
Tbc1d31	7.81711e-15	0.38449	0.189	0.02	1.14583e-10	CP
Foxg1	8.1663e-15	0.610815	0.389	0.096	1.19702e-10	CP
Anapc10	8.46108e-15	0.418708	0.326	0.084	1.24023e-10	CP
Sdhd	8.46505e-15	0.274886	0.516	0.231	1.24081e-10	CP
Alyref2	8.74571e-15	0.413846	0.316	0.082	1.28195e-10	CP
Ak2	8.9446e-15	0.350427	0.389	0.126	1.3111e-10	CP
Opa3	9.10853e-15	0.515206	0.337	0.077	1.33513e-10	CP
Polr2a	9.21041e-15	0.337692	0.326	0.089	1.35006e-10	CP
Rps27l	9.61469e-15	0.4887	0.842	0.444	1.40932e-10	CP
Srsf2	9.73422e-15	0.38983	0.884	0.502	1.42684e-10	CP
Ppp1r35	9.74226e-15	0.34019	0.421	0.153	1.42802e-10	CP
Snrpa	1.02056e-14	0.445542	0.547	0.21	1.49593e-10	CP
Rwdd1	1.02101e-14	0.255386	0.579	0.285	1.4966e-10	CP
Fkbp3	1.02143e-14	0.545349	0.705	0.313	1.49721e-10	CP
Mpzl1	1.04275e-14	0.143571	0.347	0.156	1.52846e-10	CP
Midn	1.04339e-14	0.523315	0.379	0.101	1.5294e-10	CP
Atf4	1.05575e-14	0.375127	0.495	0.201	1.54752e-10	CP
Mrpl21	1.09444e-14	0.331014	0.421	0.157	1.60423e-10	CP
Cwc15	1.10312e-14	0.227875	0.695	0.392	1.61695e-10	CP
Ctxn1	1.14836e-14	0.296853	0.411	0.167	1.68327e-10	CP
Rgs20	1.15462e-14	0.118126	0.253	0.099	1.69245e-10	CP
Mrto4	1.18856e-14	0.330098	0.368	0.119	1.74219e-10	CP
Smim7	1.2329e-14	0.121292	0.537	0.306	1.80718e-10	CP
Phf5a	1.25824e-14	0.388823	0.558	0.236	1.84433e-10	CP
Hnrnph2	1.29258e-14	0.217204	0.537	0.259	1.89466e-10	CP
Rbm22	1.30884e-14	0.23295	0.379	0.149	1.9185e-10	CP
H1f0	1.31465e-14	0.568069	0.726	0.327	1.92701e-10	CP
Smchd1	1.33022e-14	0.278607	0.347	0.115	1.94983e-10	CP
Brca1	1.49958e-14	0.459282	0.147	0.006	2.19808e-10	CP
Rbm42	1.50554e-14	0.152889	0.484	0.245	2.20682e-10	CP
Rtf1	1.51239e-14	0.159118	0.495	0.246	2.21686e-10	CP
Bbip1	1.53513e-14	0.183073	0.526	0.267	2.25019e-10	CP
Sugt1	1.63048e-14	0.295139	0.4	0.148	2.38996e-10	CP
Cnpy2	1.70601e-14	0.290457	0.632	0.314	2.50067e-10	CP
Arf6	1.70699e-14	0.408273	0.474	0.181	2.50211e-10	CP
Ubn1	1.76463e-14	0.263959	0.347	0.115	2.5866e-10	CP
Pou2f1	1.83915e-14	0.275749	0.326	0.106	2.69582e-10	CP
Tra2b	1.84586e-14	0.371508	0.695	0.335	2.70566e-10	CP
Gm10073	1.87864e-14	0.264578	0.6	0.297	2.75371e-10	CP
Rpf1	1.89136e-14	0.294967	0.263	0.067	2.77236e-10	CP
Trim27	1.9036e-14	0.240738	0.263	0.07	2.79029e-10	CP
Aaas	1.94304e-14	0.293462	0.179	0.021	2.84811e-10	CP
Stra13	1.96498e-14	0.180006	0.474	0.229	2.88026e-10	CP
Efcab11	1.9746e-14	0.278939	0.105	0.002	2.89437e-10	CP
Tomm22	2.0403e-14	0.234984	0.716	0.398	2.99068e-10	CP
Tsen15	2.04056e-14	0.422955	0.316	0.079	2.99106e-10	CP
Dcakd	2.14327e-14	0.404299	0.326	0.086	3.1416e-10	CP
Tmed2	2.1527e-14	0.118097	0.8	0.529	3.15543e-10	CP
Rbm17	2.17358e-14	0.43014	0.453	0.15	3.18603e-10	CP
Nedd4	2.20952e-14	0.328991	0.6	0.282	3.23871e-10	CP
U2af1	2.2353e-14	0.290829	0.716	0.384	3.2765e-10	CP
Psmg2	2.24283e-14	0.389446	0.347	0.099	3.28754e-10	CP
Rab24	2.28332e-14	0.17171	0.495	0.25	3.34689e-10	CP
Vps36	2.28975e-14	0.497641	0.411	0.123	3.35632e-10	CP
Stoml2	2.36021e-14	0.236605	0.432	0.178	3.4596e-10	CP
Ncan	2.38278e-14	0.155114	0.368	0.164	3.49267e-10	CP
Akirin2	2.43451e-14	0.294031	0.558	0.259	3.5685e-10	CP
Ctdspl2	2.53468e-14	0.337603	0.295	0.075	3.71533e-10	CP
Meis2	2.59455e-14	0.225694	0.442	0.195	3.8031e-10	CP
Chtf8	2.60146e-14	0.302874	0.284	0.071	3.81321e-10	CP
Neurl1b	2.64365e-14	0.391556	0.179	0.014	3.87507e-10	CP
Eif1ax	2.65243e-14	0.446239	0.547	0.215	3.88793e-10	CP
Psmb7	2.7388e-14	0.353313	0.726	0.381	4.01453e-10	CP
Dync1i2	2.74046e-14	0.128663	0.526	0.286	4.01696e-10	CP
Nell2	2.88644e-14	0.337893	0.242	0.053	4.23095e-10	CP
Gng3	2.90489e-14	0.307523	0.347	0.123	4.25799e-10	CP
Rsl1d1	2.97808e-14	0.267006	0.442	0.183	4.36526e-10	CP
Lhx2	2.98639e-14	0.14905	0.242	0.092	4.37745e-10	CP
Prps1	2.99455e-14	0.397827	0.316	0.08	4.38942e-10	CP
Psmc6	3.10244e-14	0.303892	0.463	0.188	4.54755e-10	CP
Bex1	3.11102e-14	0.543919	0.347	0.087	4.56014e-10	CP
Tmem165	3.16696e-14	0.148594	0.442	0.21	4.64214e-10	CP
Stub1	3.32697e-14	0.254654	0.684	0.365	4.87667e-10	CP
Zfp367	3.44898e-14	0.337419	0.221	0.035	5.05551e-10	CP
Sh3bp1	3.49823e-14	0.211683	0.337	0.138	5.1277e-10	CP
G3bp2	3.52898e-14	0.173696	0.505	0.257	5.17277e-10	CP
Chchd3	3.54534e-14	0.147454	0.463	0.238	5.19676e-10	CP
Grk6	3.55512e-14	0.533321	0.274	0.047	5.2111e-10	CP
Mpp6	3.64786e-14	0.253563	0.295	0.092	5.34704e-10	CP
Pkn2	3.82209e-14	0.372848	0.453	0.17	5.60242e-10	CP
Ncor1	3.87103e-14	0.124988	0.589	0.338	5.67415e-10	CP
Eif4g2	3.87916e-14	0.384608	0.853	0.484	5.68607e-10	CP
Ppp1r8	3.88285e-14	0.356393	0.326	0.089	5.69148e-10	CP
Psma4	3.88977e-14	0.245746	0.611	0.318	5.70163e-10	CP
Tmem97	3.91491e-14	0.274468	0.295	0.088	5.73847e-10	CP
Cenpt	3.99234e-14	0.549263	0.242	0.032	5.85197e-10	CP
Fam133b	4.32024e-14	0.190609	0.453	0.207	6.3326e-10	CP
Tagln2	4.45502e-14	0.724052	0.421	0.112	6.53016e-10	CP
Lmnb2	4.48746e-14	0.472531	0.211	0.024	6.57771e-10	CP
Gar1	4.54714e-14	0.363953	0.347	0.101	6.6652e-10	CP
Manf	4.59641e-14	0.320783	0.684	0.354	6.73742e-10	CP
Vim	4.62357e-14	0.381712	0.368	0.13	6.77723e-10	CP
Pgls	4.63213e-14	0.426029	0.6	0.258	6.78977e-10	CP
Ubqln2	4.8237e-14	0.20892	0.484	0.231	7.07058e-10	CP
Wdr89	4.84247e-14	0.331913	0.579	0.269	7.09809e-10	CP
Mrps18c	4.8531e-14	0.114046	0.463	0.239	7.11367e-10	CP
Camk2n2	5.016e-14	0.579591	0.295	0.055	7.35245e-10	CP
Mcrs1	5.13001e-14	0.364025	0.505	0.207	7.51957e-10	CP
Susd5	5.31276e-14	0.455463	0.179	0.017	7.78744e-10	CP
Plgrkt	5.34593e-14	0.118718	0.347	0.152	7.83606e-10	CP
Mrpl52	5.38612e-14	0.28621	0.663	0.345	7.89498e-10	CP
Mdh2	5.47874e-14	0.189794	0.758	0.468	8.03073e-10	CP
Sf1	5.49843e-14	0.33141	0.442	0.17	8.05959e-10	CP
Chd4	5.53067e-14	0.22206	0.505	0.249	8.10685e-10	CP
Gm9493	5.63952e-14	0.466388	0.526	0.2	8.2664e-10	CP
Faap20	5.79639e-14	0.363085	0.358	0.112	8.49636e-10	CP
Cntln	6.01702e-14	0.413369	0.232	0.033	8.81975e-10	CP
Mrpl12	6.15934e-14	0.185825	0.516	0.263	9.02837e-10	CP
Lhfpl3	6.38405e-14	0.59886	0.295	0.059	9.35774e-10	CP
Hnrnpc	6.56295e-14	0.464311	0.747	0.369	9.61998e-10	CP
Nfyc	6.57233e-14	0.229869	0.253	0.071	9.63372e-10	CP
Snf8	6.6121e-14	0.237248	0.495	0.235	9.69202e-10	CP
Eif1b	6.64502e-14	0.148831	0.758	0.481	9.74027e-10	CP
Rpl7l1	6.65153e-14	0.142645	0.347	0.146	9.74981e-10	CP
Tubb3	6.72883e-14	0.654669	0.547	0.199	9.86313e-10	CP
Snrnp27	6.73673e-14	0.195638	0.558	0.292	9.87469e-10	CP
Sf3b2	6.93289e-14	0.212952	0.695	0.397	1.01622e-09	CP
Ppdpf	6.9383e-14	0.276668	0.716	0.397	1.01702e-09	CP
Nup43	6.95177e-14	0.450008	0.189	0.019	1.01899e-09	CP
Baz1a	6.95645e-14	0.324584	0.168	0.018	1.01968e-09	CP
Ndn	6.95864e-14	0.292578	0.368	0.133	1.02e-09	CP
Csnk2b	6.961e-14	0.127188	0.526	0.29	1.02034e-09	CP
Ppig	7.00538e-14	0.261034	0.537	0.251	1.02685e-09	CP
Eri3	7.04616e-14	0.160318	0.421	0.194	1.03283e-09	CP
Dlx6os1	7.35958e-14	0.66955	0.221	0.028	1.07877e-09	CP
Eif3a	7.45735e-14	0.128768	0.505	0.263	1.0931e-09	CP
Serbp1	7.62654e-14	0.422488	0.8	0.423	1.1179e-09	CP
Ddost	7.75018e-14	0.181924	0.547	0.288	1.13602e-09	CP
Sall3	8.0109e-14	0.177633	0.179	0.048	1.17424e-09	CP
Haus5	8.0442e-14	0.294333	0.189	0.028	1.17912e-09	CP
Fam96a	8.09652e-14	0.330387	0.505	0.214	1.18679e-09	CP
Rbl1	8.17224e-14	0.285216	0.137	0.009	1.19789e-09	CP
Psma1	8.2036e-14	0.123499	0.579	0.332	1.20248e-09	CP
Tomm20	8.30476e-14	0.217988	0.789	0.499	1.21731e-09	CP
Srrt	8.3538e-14	0.380258	0.368	0.11	1.2245e-09	CP
Ndufaf2	8.69859e-14	0.184835	0.4	0.18	1.27504e-09	CP
Abhd10	8.87121e-14	0.24126	0.263	0.073	1.30034e-09	CP
Pcgf5	9.06145e-14	0.30743	0.189	0.024	1.32823e-09	CP
Pds5a	9.17815e-14	0.232975	0.337	0.111	1.34533e-09	CP
Zfp41	9.18627e-14	0.359653	0.179	0.02	1.34652e-09	CP
Pabpc1	9.26052e-14	0.378504	0.695	0.337	1.35741e-09	CP
Zfp637	9.31815e-14	0.190632	0.421	0.187	1.36586e-09	CP
Sec61b	9.65795e-14	0.106406	0.621	0.376	1.41566e-09	CP
Srpk1	9.76579e-14	0.327602	0.337	0.1	1.43147e-09	CP
Gm8730	1.05655e-13	0.393196	0.579	0.251	1.5487e-09	CP
Trappc6b	1.08706e-13	0.186643	0.484	0.245	1.59341e-09	CP
Paics	1.09673e-13	0.323897	0.463	0.186	1.60759e-09	CP
Esd	1.15597e-13	0.200818	0.526	0.265	1.69442e-09	CP
Vps72	1.16667e-13	0.195586	0.358	0.146	1.71011e-09	CP
Sf3a3	1.17345e-13	0.372999	0.337	0.102	1.72004e-09	CP
Rufy3	1.20339e-13	0.159374	0.421	0.194	1.76393e-09	CP
Siva1	1.21318e-13	0.476442	0.474	0.161	1.77828e-09	CP
Smarce1	1.34316e-13	0.425923	0.432	0.144	1.96881e-09	CP
Nars	1.3561e-13	0.118129	0.411	0.199	1.98777e-09	CP
Tmem107	1.35784e-13	0.372639	0.263	0.057	1.99033e-09	CP
Tmem9	1.3611e-13	0.165396	0.358	0.154	1.99509e-09	CP
Gpsm2	1.38722e-13	0.404994	0.253	0.054	2.03339e-09	CP
Tma7	1.39873e-13	0.256533	0.853	0.541	2.05025e-09	CP
Cfl2	1.40778e-13	0.252101	0.705	0.402	2.06352e-09	CP
Tcea1	1.41402e-13	0.200859	0.389	0.161	2.07268e-09	CP
Emg1	1.43069e-13	0.318465	0.547	0.245	2.09711e-09	CP
Gmcl1	1.43964e-13	0.403012	0.337	0.088	2.11023e-09	CP
Ssbp1	1.45959e-13	0.361427	0.442	0.167	2.13947e-09	CP
Btbd1	1.46294e-13	0.115485	0.421	0.21	2.14438e-09	CP
Ttc9b	1.48349e-13	0.749066	0.379	0.089	2.17451e-09	CP
Mrpl33	1.49874e-13	0.126175	0.579	0.337	2.19685e-09	CP
Magoh	1.52248e-13	0.482739	0.474	0.163	2.23165e-09	CP
Abcf2	1.5243e-13	0.285116	0.284	0.079	2.23431e-09	CP
Tardbp	1.5298e-13	0.295312	0.463	0.187	2.24239e-09	CP
Hdgfrp3	1.56079e-13	0.330527	0.421	0.158	2.28781e-09	CP
Polr1d	1.59971e-13	0.106392	0.6	0.36	2.34485e-09	CP
1110038F14Rik	1.6019e-13	0.126413	0.337	0.153	2.34807e-09	CP
Crmp1	1.61141e-13	0.471706	0.284	0.057	2.36201e-09	CP
Ilkap	1.64346e-13	0.257661	0.432	0.175	2.40898e-09	CP
Mycl	1.66364e-13	0.366901	0.2	0.03	2.43856e-09	CP
Dlx5	1.75146e-13	0.682847	0.232	0.031	2.56729e-09	CP
Rnf10	1.75908e-13	0.239358	0.526	0.256	2.57847e-09	CP
Caprin1	1.79302e-13	0.358193	0.484	0.191	2.62821e-09	CP
Anapc1	1.80284e-13	0.265317	0.305	0.091	2.64261e-09	CP
Snrpb	1.80553e-13	0.388521	0.842	0.472	2.64655e-09	CP
Cdc42se2	1.8309e-13	0.130889	0.474	0.252	2.68373e-09	CP
Hsp90aa1	1.83511e-13	0.219694	0.968	0.67	2.6899e-09	CP
Phb2	1.90952e-13	0.396885	0.621	0.289	2.79897e-09	CP
Cetn2	1.9392e-13	0.190606	0.379	0.164	2.84248e-09	CP
Mrps16	2.03054e-13	0.226947	0.505	0.247	2.97636e-09	CP
Ube2n	2.06853e-13	0.328261	0.737	0.394	3.03205e-09	CP
Bcl7c	2.11414e-13	0.263888	0.358	0.129	3.0989e-09	CP
Cep295	2.14638e-13	0.442005	0.253	0.045	3.14617e-09	CP
Traip	2.19612e-13	0.328896	0.168	0.016	3.21908e-09	CP
Lrrc59	2.21212e-13	0.220826	0.295	0.092	3.24253e-09	CP
Tmem11	2.22158e-13	0.105771	0.358	0.16	3.2564e-09	CP
Sar1a	2.22185e-13	0.20595	0.442	0.197	3.25679e-09	CP
Cct7	2.25406e-13	0.271447	0.663	0.351	3.304e-09	CP
Rpl13a-ps1	2.34012e-13	0.21801	0.463	0.214	3.43014e-09	CP
Pbx4	2.41558e-13	0.480485	0.221	0.026	3.54076e-09	CP
Ssna1	2.41575e-13	0.3305	0.589	0.282	3.541e-09	CP
Gm27010	2.42937e-13	0.276616	0.147	0.014	3.56097e-09	CP
Ccnh	2.4341e-13	0.356793	0.389	0.134	3.56791e-09	CP
Tsnax	2.52035e-13	0.187447	0.358	0.143	3.69433e-09	CP
Frg1	2.70783e-13	0.268874	0.4	0.16	3.96913e-09	CP
Gng2	2.8325e-13	0.422443	0.295	0.069	4.15188e-09	CP
Rnf114	2.87719e-13	0.381591	0.337	0.1	4.21739e-09	CP
Gpn1	2.87891e-13	0.104079	0.221	0.072	4.21991e-09	CP
Csk	2.89333e-13	0.168819	0.295	0.11	4.24104e-09	CP
Polr2j	3.0222e-13	0.194029	0.568	0.302	4.42995e-09	CP
Col9a3	3.04091e-13	0.372886	0.305	0.088	4.45737e-09	CP
Csnk1e	3.10056e-13	0.372037	0.516	0.218	4.5448e-09	CP
Ube2l3	3.1405e-13	0.172806	0.611	0.343	4.60335e-09	CP
Tbca	3.15613e-13	0.314112	0.716	0.388	4.62625e-09	CP
Pbdc1	3.18675e-13	0.419657	0.368	0.114	4.67113e-09	CP
Mospd3	3.20172e-13	0.343508	0.358	0.113	4.69309e-09	CP
Eif3b	3.20474e-13	0.231857	0.379	0.145	4.6975e-09	CP
Cox5a	3.20576e-13	0.105333	0.863	0.606	4.69901e-09	CP
Pqbp1	3.2158e-13	0.10238	0.368	0.177	4.71372e-09	CP
A430005L14Rik	3.3086e-13	0.220585	0.326	0.116	4.84975e-09	CP
Ppp2r4	3.57128e-13	0.411573	0.526	0.213	5.23478e-09	CP
Tsfm	3.61553e-13	0.303908	0.326	0.1	5.29965e-09	CP
Wac	3.71837e-13	0.146346	0.421	0.199	5.45038e-09	CP
Cdk5r1	3.79306e-13	0.23595	0.326	0.13	5.55987e-09	CP
Mrps5	3.85206e-13	0.281468	0.4	0.154	5.64635e-09	CP
Taf1d	3.87259e-13	0.266917	0.253	0.069	5.67644e-09	CP
Clns1a	3.94278e-13	0.296062	0.453	0.191	5.77933e-09	CP
Eif3l	4.0054e-13	0.336564	0.442	0.176	5.87111e-09	CP
Pym1	4.17102e-13	0.326094	0.284	0.074	6.11388e-09	CP
Pcbp1	4.1995e-13	0.164374	0.726	0.448	6.15562e-09	CP
Bag1	4.21192e-13	0.288473	0.547	0.261	6.17383e-09	CP
Ahi1	4.25628e-13	0.313257	0.453	0.187	6.23886e-09	CP
Aars	4.38249e-13	0.261517	0.474	0.211	6.42385e-09	CP
Eif3c	4.41154e-13	0.189726	0.526	0.268	6.46644e-09	CP
Cdc26	4.6272e-13	0.108991	0.453	0.237	6.78254e-09	CP
Rpl36al	4.76924e-13	0.106127	0.8	0.546	6.99076e-09	CP
Stag1	4.78398e-13	0.283445	0.274	0.076	7.01236e-09	CP
Terf1	5.05256e-13	0.60843	0.326	0.073	7.40604e-09	CP
Tmem138	5.2959e-13	0.399145	0.274	0.065	7.76273e-09	CP
Zdhhc16	5.50181e-13	0.135918	0.232	0.074	8.06455e-09	CP
Ttc5	5.58839e-13	0.116552	0.284	0.115	8.19146e-09	CP
Ivns1abp	5.58843e-13	0.170913	0.4	0.182	8.19152e-09	CP
Mpnd	5.67757e-13	0.457176	0.432	0.147	8.32219e-09	CP
Rnd3	5.76445e-13	0.39359	0.211	0.032	8.44953e-09	CP
Ptbp2	5.84693e-13	0.326536	0.379	0.134	8.57042e-09	CP
Prpf40a	5.91893e-13	0.343772	0.453	0.178	8.67597e-09	CP
Casp2	5.92735e-13	0.410337	0.211	0.032	8.68831e-09	CP
Acan	5.9293e-13	0.364531	0.126	0.006	8.69117e-09	CP
Eed	6.07863e-13	0.23388	0.253	0.071	8.91005e-09	CP
Pcbp2	6.19659e-13	0.2904	0.853	0.519	9.08297e-09	CP
Cdc23	6.26399e-13	0.4928	0.316	0.076	9.18176e-09	CP
Nfia	6.38382e-13	0.317552	0.632	0.322	9.3574e-09	CP
Rrp1b	6.41965e-13	0.209564	0.168	0.031	9.40993e-09	CP
Wdhd1	6.4979e-13	0.331564	0.147	0.01	9.52462e-09	CP
Nop9	6.57218e-13	0.257769	0.211	0.045	9.6335e-09	CP
Psma3	6.6749e-13	0.189603	0.758	0.476	9.78406e-09	CP
Pbrm1	6.69115e-13	0.387093	0.505	0.206	9.80788e-09	CP
Psma7	6.73166e-13	0.140539	0.811	0.54	9.86727e-09	CP
Ifrd1	6.90293e-13	0.215635	0.358	0.149	1.01183e-08	CP
Myh10	6.93616e-13	0.461832	0.284	0.055	1.0167e-08	CP
2900060B14Rik	7.40114e-13	0.219362	0.147	0.024	1.08486e-08	CP
Ap1m1	7.40966e-13	0.30274	0.305	0.093	1.08611e-08	CP
Golim4	7.43637e-13	0.268938	0.295	0.101	1.09002e-08	CP
Lcmt1	7.48181e-13	0.311499	0.379	0.139	1.09668e-08	CP
Rheb	7.59027e-13	0.175349	0.705	0.426	1.11258e-08	CP
Sfxn1	7.61348e-13	0.263463	0.379	0.15	1.11598e-08	CP
Pigx	7.6789e-13	0.367756	0.379	0.135	1.12557e-08	CP
Rbm38	7.7476e-13	0.510284	0.168	0.02	1.13564e-08	CP
Psmd12	7.78668e-13	0.185137	0.368	0.168	1.14137e-08	CP
Ssbp3	7.87226e-13	0.452182	0.347	0.095	1.15392e-08	CP
Polr2h	7.88126e-13	0.403651	0.347	0.105	1.15524e-08	CP
Camta1	8.35669e-13	0.165075	0.474	0.242	1.22492e-08	CP
Hnrnpf	8.52777e-13	0.40681	0.821	0.456	1.25e-08	CP
Ctnnbl1	8.6835e-13	0.419085	0.316	0.083	1.27283e-08	CP
Sumo3	8.72314e-13	0.185603	0.516	0.258	1.27864e-08	CP
Safb	8.73126e-13	0.137794	0.368	0.164	1.27983e-08	CP
1500009L16Rik	8.83191e-13	0.559659	0.232	0.03	1.29458e-08	CP
Eif4a3	8.98952e-13	0.214076	0.421	0.202	1.31768e-08	CP
Dll1	9.03803e-13	0.346068	0.158	0.016	1.3248e-08	CP
Gm6563	9.09939e-13	0.39743	0.253	0.053	1.33379e-08	CP
Ctps	9.15318e-13	0.338272	0.242	0.048	1.34167e-08	CP
Akr1b3	9.18193e-13	0.22238	0.411	0.182	1.34589e-08	CP
Hdgfrp2	9.2329e-13	0.268288	0.358	0.128	1.35336e-08	CP
Smco4	9.27818e-13	0.17533	0.221	0.064	1.35999e-08	CP
Trmt112	9.62498e-13	0.294125	0.589	0.305	1.41083e-08	CP
Naa10	9.85669e-13	0.192636	0.316	0.119	1.44479e-08	CP
Rab11b	9.89287e-13	0.174321	0.684	0.429	1.4501e-08	CP
Hmgn3	9.95711e-13	0.349756	0.684	0.35	1.45951e-08	CP
Limd2	1.00666e-12	0.127277	0.347	0.154	1.47557e-08	CP
Ubl4a	1.03286e-12	0.263429	0.326	0.108	1.51397e-08	CP
Rbm14	1.06105e-12	0.358738	0.253	0.058	1.55529e-08	CP
Uchl1	1.1071e-12	0.400834	0.4	0.147	1.62278e-08	CP
Ppp2r2d	1.11298e-12	0.276099	0.326	0.11	1.63141e-08	CP
Syne2	1.12541e-12	0.489727	0.274	0.052	1.64963e-08	CP
Fam110b	1.13599e-12	0.389045	0.253	0.052	1.66513e-08	CP
Cyp39a1	1.1602e-12	0.409066	0.179	0.02	1.70062e-08	CP
Rnf187	1.19665e-12	0.234265	0.716	0.414	1.75404e-08	CP
Cux1	1.20332e-12	0.216494	0.347	0.14	1.76382e-08	CP
0610010K14Rik	1.23666e-12	0.251897	0.358	0.141	1.8127e-08	CP
Fbxw2	1.24236e-12	0.200767	0.411	0.183	1.82106e-08	CP
Phax	1.26464e-12	0.163484	0.389	0.178	1.85371e-08	CP
Exosc5	1.28191e-12	0.171131	0.305	0.127	1.87903e-08	CP
Ap2m1	1.29336e-12	0.154165	0.758	0.487	1.8958e-08	CP
Sf3b5	1.35996e-12	0.247226	0.611	0.327	1.99343e-08	CP
Blmh	1.36062e-12	0.152507	0.326	0.135	1.9944e-08	CP
Mad2l2	1.364e-12	0.530127	0.389	0.12	1.99935e-08	CP
Atp5f1	1.37456e-12	0.119051	0.832	0.572	2.01483e-08	CP
Wbp1	1.37503e-12	0.253854	0.389	0.161	2.01552e-08	CP
Mrps35	1.38682e-12	0.232223	0.253	0.07	2.03279e-08	CP
Eif2s1	1.42532e-12	0.417946	0.368	0.115	2.08924e-08	CP
Evl	1.44189e-12	0.203181	0.379	0.164	2.11352e-08	CP
Gabpb2	1.48395e-12	0.393747	0.221	0.041	2.17517e-08	CP
Rps6kb1	1.49258e-12	0.13989	0.358	0.155	2.18783e-08	CP
Med7	1.51906e-12	0.165883	0.295	0.117	2.22664e-08	CP
Gfer	1.53456e-12	0.176667	0.284	0.104	2.24936e-08	CP
Pck2	1.56758e-12	0.253534	0.189	0.035	2.29776e-08	CP
Pold1	1.59597e-12	0.440925	0.168	0.016	2.33937e-08	CP
Psmf1	1.62165e-12	0.409004	0.284	0.072	2.37701e-08	CP
Mtpn	1.63589e-12	0.14336	0.411	0.2	2.39788e-08	CP
Gm8186	1.64803e-12	0.390636	0.284	0.07	2.41569e-08	CP
Bre	1.65942e-12	0.103952	0.368	0.18	2.43238e-08	CP
Clk3	1.72172e-12	0.303548	0.305	0.096	2.52369e-08	CP
2410002F23Rik	1.75829e-12	0.345437	0.347	0.115	2.57731e-08	CP
Ctc1	1.76109e-12	0.229332	0.232	0.066	2.5814e-08	CP
Gas1	1.84e-12	0.351918	0.274	0.082	2.69707e-08	CP
Mettl6	1.86909e-12	0.311517	0.2	0.034	2.73971e-08	CP
Drg1	1.88093e-12	0.39711	0.421	0.158	2.75707e-08	CP
Rabl6	1.89323e-12	0.213774	0.358	0.139	2.77509e-08	CP
Ebna1bp2	1.89746e-12	0.247888	0.411	0.18	2.78129e-08	CP
Inip	1.89948e-12	0.287425	0.221	0.046	2.78426e-08	CP
Sgf29	1.90633e-12	0.186504	0.232	0.072	2.7943e-08	CP
Ube2m	1.96224e-12	0.223616	0.379	0.156	2.87625e-08	CP
Pum1	2.00064e-12	0.228576	0.389	0.16	2.93253e-08	CP
Tsg101	2.04587e-12	0.195733	0.516	0.268	2.99883e-08	CP
Raf1	2.06031e-12	0.189341	0.379	0.162	3.02e-08	CP
Eif3f	2.0964e-12	0.184617	0.842	0.553	3.0729e-08	CP
Triap1	2.10151e-12	0.309139	0.326	0.113	3.08039e-08	CP
Sub1	2.15069e-12	0.244197	0.853	0.541	3.15247e-08	CP
Tsen34	2.18012e-12	0.290649	0.642	0.337	3.19562e-08	CP
Srsf9	2.20252e-12	0.138397	0.389	0.188	3.22846e-08	CP
Suds3	2.20516e-12	0.14668	0.368	0.159	3.23233e-08	CP
Mrpl49	2.29063e-12	0.301358	0.316	0.103	3.35761e-08	CP
Mybl1	2.3026e-12	0.392672	0.126	0.006	3.37516e-08	CP
Gm3550	2.32643e-12	0.504529	0.179	0.017	3.41009e-08	CP
Haus8	2.37597e-12	0.445491	0.242	0.044	3.4827e-08	CP
Ppil4	2.45972e-12	0.309498	0.295	0.089	3.60545e-08	CP
Atf7ip	2.47248e-12	0.180263	0.358	0.154	3.62417e-08	CP
Timeless	2.51256e-12	0.303711	0.147	0.012	3.68291e-08	CP
Serp1	2.54479e-12	0.207225	0.484	0.242	3.73015e-08	CP
Sfr1	2.5666e-12	0.145558	0.6	0.352	3.76213e-08	CP
Nptx2	2.57372e-12	0.361537	0.179	0.021	3.77255e-08	CP
Denr	2.63676e-12	0.209032	0.474	0.235	3.86496e-08	CP
Mettl10	2.65269e-12	0.253783	0.305	0.103	3.88831e-08	CP
Sltm	2.67007e-12	0.238114	0.4	0.171	3.91379e-08	CP
Mphosph9	2.67052e-12	0.255657	0.179	0.027	3.91445e-08	CP
Pdzd11	2.68659e-12	0.28758	0.4	0.162	3.938e-08	CP
Snw1	2.70606e-12	0.127339	0.453	0.251	3.96655e-08	CP
Mllt10	2.72827e-12	0.165004	0.295	0.109	3.99909e-08	CP
Pak3	2.83964e-12	0.647452	0.326	0.071	4.16235e-08	CP
Bccip	2.84768e-12	0.251739	0.379	0.146	4.17413e-08	CP
Prkaca	2.86233e-12	0.240324	0.432	0.195	4.1956e-08	CP
Nolc1	2.88704e-12	0.211055	0.274	0.09	4.23183e-08	CP
Trim67	2.93369e-12	0.328238	0.116	0.005	4.3002e-08	CP
Tsn	2.98658e-12	0.375703	0.663	0.332	4.37773e-08	CP
Psmd2	3.00276e-12	0.250152	0.484	0.228	4.40144e-08	CP
Snhg6	3.02304e-12	0.205503	0.368	0.156	4.43117e-08	CP
Ergic2	3.06744e-12	0.203343	0.421	0.189	4.49626e-08	CP
Ptges3	3.07428e-12	0.294602	0.684	0.369	4.50628e-08	CP
H3f3a	3.09099e-12	0.374468	0.968	0.774	4.53077e-08	CP
Gtf3c2	3.11572e-12	0.334492	0.358	0.135	4.56702e-08	CP
Ier3ip1	3.22262e-12	0.168768	0.579	0.332	4.72372e-08	CP
Calm3	3.22514e-12	0.283251	0.905	0.596	4.72741e-08	CP
Podxl2	3.25821e-12	0.269195	0.358	0.134	4.77588e-08	CP
Zbtb12	3.2789e-12	0.264538	0.158	0.02	4.80622e-08	CP
Npm1	3.34568e-12	0.456044	0.8	0.437	4.9041e-08	CP
Sec61g	3.36205e-12	0.362626	0.832	0.487	4.92809e-08	CP
Cinp	3.42202e-12	0.367633	0.263	0.062	5.016e-08	CP
Tax1bp1	3.42967e-12	0.128734	0.474	0.257	5.02722e-08	CP
Ube2j2	3.47686e-12	0.225815	0.442	0.2	5.09638e-08	CP
Notch1	3.51408e-12	0.248532	0.295	0.107	5.15094e-08	CP
Bola2	3.67101e-12	0.293063	0.547	0.262	5.38097e-08	CP
Cdc25a	3.78483e-12	0.328892	0.137	0.011	5.5478e-08	CP
Stk17b	3.82466e-12	0.341511	0.2	0.044	5.60619e-08	CP
Bax	3.83836e-12	0.20862	0.663	0.377	5.62626e-08	CP
Coq7	3.85968e-12	0.34969	0.432	0.174	5.65752e-08	CP
Taf12	3.88703e-12	0.336503	0.316	0.101	5.6976e-08	CP
Nop10	4.00493e-12	0.255711	0.663	0.375	5.87043e-08	CP
Rqcd1	4.20198e-12	0.43067	0.221	0.035	6.15926e-08	CP
Rimklb	4.34184e-12	0.170289	0.2	0.056	6.36427e-08	CP
Casp8ap2	4.38715e-12	0.384801	0.221	0.041	6.43068e-08	CP
Dclk2	4.40585e-12	0.495047	0.253	0.049	6.4581e-08	CP
Txndc12	4.42069e-12	0.272803	0.4	0.166	6.47985e-08	CP
Zdhhc2	4.43147e-12	0.536399	0.284	0.058	6.49565e-08	CP
Znhit1	4.43638e-12	0.17697	0.463	0.239	6.50284e-08	CP
Papola	4.45022e-12	0.318795	0.484	0.216	6.52313e-08	CP
Babam1	4.5098e-12	0.132848	0.337	0.15	6.61047e-08	CP
Pde3b	4.6016e-12	0.105003	0.137	0.036	6.74502e-08	CP
Rnf8	4.61006e-12	0.291815	0.253	0.063	6.75742e-08	CP
Ube2a	4.61225e-12	0.214131	0.389	0.178	6.76064e-08	CP
Smap1	4.66078e-12	0.208721	0.484	0.257	6.83178e-08	CP
Gpank1	4.79461e-12	0.107819	0.2	0.065	7.02794e-08	CP
Nrxn3	4.87758e-12	0.269415	0.347	0.138	7.14955e-08	CP
Ppp1ca	4.92255e-12	0.248161	0.768	0.472	7.21547e-08	CP
Pin4	5.02213e-12	0.101664	0.421	0.24	7.36144e-08	CP
Espl1	5.02789e-12	0.438507	0.116	0.004	7.36988e-08	CP
Ipo9	5.09831e-12	0.24681	0.242	0.063	7.4731e-08	CP
Cops3	5.28845e-12	0.160623	0.347	0.151	7.7518e-08	CP
Pgam5	5.34174e-12	0.361291	0.253	0.056	7.82992e-08	CP
Ptov1	5.38487e-12	0.340408	0.789	0.457	7.89315e-08	CP
Pggt1b	5.388e-12	0.158446	0.126	0.018	7.89773e-08	CP
Vars	5.44156e-12	0.374041	0.242	0.056	7.97624e-08	CP
Apip	5.45605e-12	0.343379	0.316	0.1	7.99748e-08	CP
Srsf11	5.59721e-12	0.199475	0.632	0.36	8.20439e-08	CP
Wbp11	5.95796e-12	0.320288	0.421	0.169	8.73318e-08	CP
Atf1	6.0139e-12	0.345772	0.274	0.073	8.81517e-08	CP
Tmem35	6.1711e-12	0.474151	0.284	0.069	9.0456e-08	CP
Zfp219	6.21952e-12	0.104094	0.2	0.071	9.11657e-08	CP
Rpl7a	6.2257e-12	0.297996	0.705	0.387	9.12563e-08	CP
Srp19	6.37248e-12	0.308712	0.516	0.244	9.34079e-08	CP
2700060E02Rik	6.41622e-12	0.220857	0.663	0.375	9.4049e-08	CP
Acp1	6.59327e-12	0.289683	0.716	0.406	9.66441e-08	CP
Serp2	6.76067e-12	0.108536	0.295	0.13	9.90979e-08	CP
Etaa1	6.83952e-12	0.299888	0.189	0.032	1.00254e-07	CP
Prdx2	6.98874e-12	0.504632	0.863	0.523	1.02441e-07	CP
Zfp871	7.06097e-12	0.245428	0.253	0.073	1.035e-07	CP
Prkra	7.09421e-12	0.243175	0.253	0.078	1.03987e-07	CP
Hist1h1e	7.09846e-12	0.257978	0.126	0.008	1.04049e-07	CP
Emd	7.1514e-12	0.261202	0.411	0.173	1.04825e-07	CP
Cdca7l	7.38979e-12	0.35132	0.116	0.005	1.08319e-07	CP
Ash2l	7.69636e-12	0.242325	0.284	0.098	1.12813e-07	CP
Nit2	7.73719e-12	0.20896	0.221	0.064	1.13412e-07	CP
Rab8a	7.96402e-12	0.20563	0.316	0.12	1.16737e-07	CP
Fkbp2	8.12525e-12	0.233401	0.768	0.478	1.191e-07	CP
Slmo2	8.36303e-12	0.228137	0.368	0.155	1.22585e-07	CP
Anapc7	8.62679e-12	0.203792	0.232	0.067	1.26452e-07	CP
Dnaaf2	8.63556e-12	0.293657	0.179	0.027	1.2658e-07	CP
Glrx5	8.79259e-12	0.593746	0.547	0.218	1.28882e-07	CP
Rab28	8.98424e-12	0.244518	0.358	0.144	1.31691e-07	CP
Chchd6	9.11001e-12	0.215732	0.316	0.118	1.33535e-07	CP
Dcps	9.24582e-12	0.249564	0.326	0.135	1.35525e-07	CP
Adh5	9.34128e-12	0.15737	0.463	0.254	1.36924e-07	CP
Emid1	9.42512e-12	0.499205	0.232	0.044	1.38153e-07	CP
Cdv3	9.86383e-12	0.381449	0.463	0.185	1.44584e-07	CP
Eif4ebp2	1.00239e-11	0.2416	0.147	0.022	1.46931e-07	CP
Map3k1	1.00933e-11	0.261261	0.232	0.066	1.47948e-07	CP
Fbxo3	1.02835e-11	0.246752	0.358	0.138	1.50736e-07	CP
Trmt10a	1.03391e-11	0.224472	0.158	0.023	1.5155e-07	CP
Tmem194	1.04238e-11	0.331991	0.158	0.015	1.52793e-07	CP
Rars	1.07047e-11	0.389508	0.253	0.056	1.5691e-07	CP
Tomm40	1.09855e-11	0.297934	0.463	0.206	1.61026e-07	CP
Nup35	1.10004e-11	0.342235	0.253	0.064	1.61243e-07	CP
Tmem261	1.11824e-11	0.105958	0.337	0.166	1.63912e-07	CP
Zfp414	1.15412e-11	0.209314	0.326	0.127	1.6917e-07	CP
Cntrob	1.15515e-11	0.315954	0.158	0.017	1.69323e-07	CP
Cggbp1	1.16504e-11	0.260244	0.337	0.123	1.70771e-07	CP
Srp9	1.17082e-11	0.192182	0.674	0.401	1.71618e-07	CP
Cyb5r4	1.17154e-11	0.399287	0.295	0.078	1.71724e-07	CP
Plp2	1.19981e-11	0.393129	0.179	0.02	1.75868e-07	CP
Actr3	1.20641e-11	0.237512	0.558	0.294	1.76835e-07	CP
Oard1	1.21945e-11	0.222384	0.379	0.169	1.78747e-07	CP
Mdm1	1.23619e-11	0.415856	0.147	0.011	1.81201e-07	CP
Hnrnpul2	1.26492e-11	0.221615	0.368	0.152	1.85412e-07	CP
Ddx46	1.29564e-11	0.235213	0.347	0.134	1.89915e-07	CP
Gins4	1.30165e-11	0.133632	0.305	0.137	1.90795e-07	CP
9530068E07Rik	1.31543e-11	0.345301	0.453	0.187	1.92816e-07	CP
Cep57l1	1.34931e-11	0.36397	0.2	0.038	1.97781e-07	CP
Usp14	1.38859e-11	0.318322	0.379	0.143	2.0354e-07	CP
Med30	1.40744e-11	0.423698	0.463	0.181	2.06303e-07	CP
Mis12	1.41737e-11	0.435704	0.211	0.036	2.07758e-07	CP
Cars	1.48217e-11	0.456941	0.263	0.063	2.17257e-07	CP
C1qbp	1.4827e-11	0.21523	0.463	0.226	2.17334e-07	CP
Prelid1	1.50111e-11	0.164172	0.463	0.24	2.20033e-07	CP
Aimp1	1.53271e-11	0.310293	0.453	0.204	2.24665e-07	CP
Cdc123	1.5348e-11	0.287072	0.442	0.19	2.24971e-07	CP
Ttc9c	1.5441e-11	0.301611	0.232	0.055	2.26333e-07	CP
2310022A10Rik	1.54649e-11	0.265847	0.211	0.048	2.26685e-07	CP
Plrg1	1.55029e-11	0.194806	0.2	0.051	2.27241e-07	CP
Rpl6l	1.57907e-11	0.298243	0.547	0.27	2.31459e-07	CP
Atf5	1.65474e-11	0.250679	0.232	0.06	2.42552e-07	CP
Irak1bp1	1.66598e-11	0.249906	0.253	0.071	2.442e-07	CP
Spon1	1.67292e-11	0.210959	0.263	0.094	2.45217e-07	CP
Guf1	1.69963e-11	0.232671	0.274	0.091	2.49132e-07	CP
Cpsf4	1.72254e-11	0.304	0.2	0.039	2.5249e-07	CP
Ep400	1.73562e-11	0.214703	0.284	0.095	2.54407e-07	CP
Aen	1.73873e-11	0.387199	0.274	0.07	2.54864e-07	CP
Nubp1	1.77408e-11	0.201296	0.211	0.056	2.60044e-07	CP
Pola2	1.77915e-11	0.293253	0.147	0.018	2.60788e-07	CP
Sf3b4	1.79408e-11	0.14324	0.421	0.218	2.62977e-07	CP
6330403K07Rik	1.79866e-11	0.161294	0.389	0.195	2.63648e-07	CP
Klf6	1.8123e-11	0.138701	0.379	0.185	2.65647e-07	CP
2700049A03Rik	1.82052e-11	0.30252	0.158	0.018	2.66852e-07	CP
Mrpl32	1.82271e-11	0.262137	0.379	0.16	2.67173e-07	CP
Afg3l1	1.82669e-11	0.254546	0.347	0.14	2.67757e-07	CP
Ndufv2	1.86805e-11	0.191928	0.726	0.468	2.73819e-07	CP
Tmem39b	1.87865e-11	0.256123	0.189	0.041	2.75372e-07	CP
Pip5k1a	1.9013e-11	0.283837	0.284	0.085	2.78692e-07	CP
l7Rn6	1.96218e-11	0.264919	0.4	0.169	2.87617e-07	CP
Rbm10	1.9644e-11	0.336596	0.274	0.074	2.87942e-07	CP
Arf5	1.99908e-11	0.17855	0.811	0.567	2.93024e-07	CP
Ercc1	2.09891e-11	0.209452	0.295	0.108	3.07659e-07	CP
Klhl7	2.13001e-11	0.33785	0.274	0.081	3.12216e-07	CP
Ncbp2	2.14934e-11	0.130767	0.316	0.14	3.1505e-07	CP
Lsm14a	2.1515e-11	0.157717	0.368	0.172	3.15368e-07	CP
Med31	2.15835e-11	0.138855	0.421	0.217	3.16371e-07	CP
Romo1	2.20269e-11	0.137315	0.611	0.375	3.22871e-07	CP
Gabpb1	2.20456e-11	0.327183	0.2	0.039	3.23144e-07	CP
Sart1	2.21567e-11	0.250748	0.284	0.094	3.24773e-07	CP
Coil	2.22483e-11	0.250497	0.189	0.038	3.26115e-07	CP
Dync1li1	2.24728e-11	0.284082	0.305	0.103	3.29406e-07	CP
Lsm12	2.25384e-11	0.180176	0.253	0.084	3.30368e-07	CP
Ncam1	2.27235e-11	0.168514	0.632	0.393	3.33082e-07	CP
2610002M06Rik	2.32855e-11	0.479106	0.242	0.046	3.41319e-07	CP
Ttc32	2.34459e-11	0.100605	0.158	0.048	3.4367e-07	CP
Nxph1	2.37267e-11	0.416845	0.242	0.062	3.47785e-07	CP
Eif2a	2.38454e-11	0.227547	0.379	0.163	3.49526e-07	CP
Irf2bpl	2.38986e-11	0.161087	0.389	0.192	3.50306e-07	CP
Triobp	2.39415e-11	0.440122	0.284	0.073	3.50935e-07	CP
Yaf2	2.47366e-11	0.343179	0.495	0.225	3.62589e-07	CP
Rpl35	2.50685e-11	0.2597	0.684	0.393	3.67454e-07	CP
1810022K09Rik	2.51447e-11	0.219171	0.421	0.198	3.68571e-07	CP
Gm2000	2.53648e-11	0.24941	0.284	0.094	3.71797e-07	CP
Shmt2	2.53753e-11	0.220927	0.189	0.048	3.71952e-07	CP
Mtch2	2.54843e-11	0.210471	0.568	0.308	3.73549e-07	CP
Polr2m	2.55037e-11	0.239707	0.474	0.227	3.73833e-07	CP
Gm9844	2.55652e-11	0.510642	0.263	0.052	3.74734e-07	CP
Ndc1	2.61178e-11	0.332591	0.179	0.028	3.82835e-07	CP
Soga3	2.61811e-11	0.194288	0.347	0.159	3.83762e-07	CP
Mrpl11	2.68228e-11	0.133827	0.4	0.201	3.93169e-07	CP
Zfand6	2.76056e-11	0.215028	0.589	0.329	4.04643e-07	CP
Psmg4	2.79338e-11	0.402169	0.4	0.154	4.09454e-07	CP
Dkc1	2.80606e-11	0.286002	0.242	0.061	4.11312e-07	CP
Mllt11	2.85618e-11	0.197432	0.326	0.14	4.18659e-07	CP
Gspt1	2.87053e-11	0.245932	0.368	0.158	4.20762e-07	CP
Asap1	2.87409e-11	0.116691	0.337	0.163	4.21284e-07	CP
Wdr76	2.94468e-11	0.392745	0.168	0.022	4.31631e-07	CP
Poc5	3.01615e-11	0.317321	0.2	0.039	4.42107e-07	CP
Bptf	3.10547e-11	0.188339	0.442	0.221	4.552e-07	CP
Aatf	3.12156e-11	0.156446	0.189	0.054	4.57558e-07	CP
Cycs	3.17328e-11	0.237661	0.663	0.392	4.65139e-07	CP
F2r	3.2004e-11	0.321462	0.147	0.016	4.69114e-07	CP
Slc39a6	3.204e-11	0.407176	0.263	0.061	4.69642e-07	CP
Gpbp1	3.22285e-11	0.247931	0.389	0.16	4.72406e-07	CP
Rtca	3.2846e-11	0.245781	0.295	0.101	4.81457e-07	CP
Aifm1	3.28782e-11	0.286824	0.221	0.054	4.81929e-07	CP
Magohb	3.29497e-11	0.196216	0.232	0.07	4.82976e-07	CP
Med4	3.3343e-11	0.242027	0.295	0.108	4.88742e-07	CP
Naa20	3.36397e-11	0.119041	0.379	0.187	4.93091e-07	CP
Dap3	3.38904e-11	0.348839	0.379	0.138	4.96766e-07	CP
Usp39	3.41217e-11	0.338458	0.253	0.061	5.00156e-07	CP
Ensa	3.4582e-11	0.153993	0.316	0.147	5.06902e-07	CP
Mapk1ip1l	3.49867e-11	0.451422	0.274	0.065	5.12834e-07	CP
Arpin	3.56946e-11	0.42321	0.211	0.035	5.23212e-07	CP
Arf2	3.57812e-11	0.265372	0.253	0.071	5.24481e-07	CP
Polr2f	3.61106e-11	0.246967	0.653	0.38	5.2931e-07	CP
Ip6k2	3.6881e-11	0.253305	0.347	0.136	5.40601e-07	CP
Rnf165	3.72428e-11	0.383049	0.211	0.034	5.45906e-07	CP
Gramd1a	3.85783e-11	0.213183	0.295	0.11	5.6548e-07	CP
Setd5	3.9062e-11	0.362818	0.4	0.155	5.7257e-07	CP
Zfp512	3.9121e-11	0.114497	0.316	0.143	5.73436e-07	CP
Syt4	3.95487e-11	0.116506	0.2	0.074	5.79705e-07	CP
Ing4	3.98731e-11	0.280593	0.379	0.161	5.8446e-07	CP
Sugp2	4.09063e-11	0.325928	0.253	0.064	5.99605e-07	CP
Ola1	4.16154e-11	0.25975	0.358	0.14	6.09998e-07	CP
Kiz	4.2243e-11	0.236481	0.211	0.055	6.19199e-07	CP
Ruvbl1	4.238e-11	0.24666	0.263	0.083	6.21206e-07	CP
Tubb6	4.3655e-11	0.420233	0.147	0.013	6.39895e-07	CP
Rtkn2	4.44047e-11	0.37459	0.168	0.021	6.50883e-07	CP
Brms1l	4.83023e-11	0.214788	0.242	0.071	7.08016e-07	CP
Timm21	4.83438e-11	0.102337	0.221	0.092	7.08624e-07	CP
Gipc1	4.85613e-11	0.114317	0.368	0.187	7.11812e-07	CP
Tdrkh	4.95006e-11	0.348685	0.263	0.069	7.2558e-07	CP
9430015G10Rik	4.9713e-11	0.212948	0.126	0.013	7.28693e-07	CP
Cstf3	5.02223e-11	0.298492	0.337	0.123	7.36158e-07	CP
Kdm1a	5.07428e-11	0.27285	0.274	0.082	7.43788e-07	CP
Atxn10	5.12847e-11	0.146699	0.463	0.268	7.51731e-07	CP
Mta2	5.17244e-11	0.257159	0.232	0.067	7.58176e-07	CP
1700021F05Rik	5.18236e-11	0.395145	0.305	0.093	7.59631e-07	CP
Nup54	5.19623e-11	0.253889	0.189	0.043	7.61663e-07	CP
Gdi2	5.39015e-11	0.111072	0.611	0.385	7.90088e-07	CP
Pcmt1	5.39114e-11	0.203626	0.526	0.287	7.90234e-07	CP
Rdm1	5.40777e-11	0.5216	0.326	0.095	7.92671e-07	CP
Ckap4	5.47578e-11	0.28526	0.242	0.064	8.0264e-07	CP
Tmem237	5.49886e-11	0.449597	0.379	0.126	8.06023e-07	CP
Wdr82	5.53737e-11	0.269739	0.263	0.079	8.11668e-07	CP
Ptp4a2	5.56533e-11	0.128296	0.474	0.268	8.15765e-07	CP
Eif6	5.66716e-11	0.189213	0.484	0.262	8.30693e-07	CP
Gap43	5.76394e-11	0.343782	0.316	0.113	8.44878e-07	CP
Prpf31	6.03498e-11	0.23171	0.316	0.119	8.84607e-07	CP
Zcchc10	6.04925e-11	0.224211	0.221	0.063	8.86699e-07	CP
N6amt2	6.09204e-11	0.275978	0.316	0.115	8.92971e-07	CP
Mrpl28	6.12336e-11	0.296468	0.526	0.259	8.97562e-07	CP
Wbp5	6.17407e-11	0.280914	0.611	0.32	9.04996e-07	CP
Mrpl13	6.22549e-11	0.391169	0.442	0.179	9.12533e-07	CP
Pdzrn4	6.28128e-11	0.454685	0.179	0.021	9.20709e-07	CP
Nipbl	6.28232e-11	0.199464	0.337	0.142	9.20862e-07	CP
Smarca5	6.28676e-11	0.36073	0.453	0.188	9.21513e-07	CP
Enkd1	6.30854e-11	0.238097	0.147	0.018	9.24706e-07	CP
Brd2	6.32941e-11	0.124107	0.421	0.221	9.27765e-07	CP
Atp5o	6.50953e-11	0.179251	0.863	0.592	9.54167e-07	CP
Nsmce2	6.53659e-11	0.380986	0.316	0.102	9.58134e-07	CP
Pnrc2	6.55764e-11	0.365553	0.463	0.206	9.61219e-07	CP
Arhgap33	6.60845e-11	0.414844	0.232	0.045	9.68666e-07	CP
Fam220a	6.9373e-11	0.1951	0.368	0.175	1.01687e-06	CP
Ehmt1	6.94009e-11	0.267448	0.253	0.077	1.01728e-06	CP
Dnajb1	6.94538e-11	0.306098	0.295	0.094	1.01805e-06	CP
Sumo2	6.96771e-11	0.355261	0.937	0.72	1.02133e-06	CP
Zfp91	7.07651e-11	0.271554	0.4	0.163	1.03728e-06	CP
Rnf4	7.12657e-11	0.193154	0.316	0.123	1.04461e-06	CP
Ubtf	7.21473e-11	0.150619	0.337	0.147	1.05754e-06	CP
Ung	7.44542e-11	0.311706	0.126	0.009	1.09135e-06	CP
Phf14	7.52682e-11	0.12625	0.326	0.147	1.10328e-06	CP
Sec22b	7.54668e-11	0.148048	0.337	0.153	1.10619e-06	CP
Cct3	7.60589e-11	0.31272	0.558	0.286	1.11487e-06	CP
Larp4b	7.61526e-11	0.30358	0.389	0.156	1.11625e-06	CP
Tnr	7.7097e-11	0.430097	0.305	0.087	1.13009e-06	CP
Srsf4	7.73887e-11	0.496924	0.421	0.149	1.13436e-06	CP
Ogfr	7.99716e-11	0.186816	0.295	0.119	1.17222e-06	CP
Cacng4	7.99842e-11	0.535762	0.274	0.065	1.17241e-06	CP
Mcmbp	8.14289e-11	0.248587	0.305	0.116	1.19358e-06	CP
Mcph1	8.16218e-11	0.234846	0.116	0.007	1.19641e-06	CP
Amz1	8.17527e-11	0.318652	0.189	0.038	1.19833e-06	CP
Chd3	8.35101e-11	0.307847	0.421	0.18	1.22409e-06	CP
Mmp14	8.42695e-11	0.324505	0.189	0.042	1.23522e-06	CP
Dars2	8.55178e-11	0.263645	0.147	0.017	1.25352e-06	CP
Bcl10	8.67848e-11	0.239708	0.337	0.142	1.27209e-06	CP
Mrps17	8.78526e-11	0.141644	0.474	0.261	1.28774e-06	CP
Psma5	8.929e-11	0.386747	0.568	0.271	1.30881e-06	CP
Eif3d	8.96148e-11	0.271134	0.421	0.191	1.31357e-06	CP
Zfpl1	9.307e-11	0.135237	0.274	0.119	1.36422e-06	CP
Bola1	9.31256e-11	0.207104	0.379	0.18	1.36504e-06	CP
Lrrfip1	9.46472e-11	0.282358	0.232	0.063	1.38734e-06	CP
Fchsd2	9.77295e-11	0.116864	0.242	0.095	1.43252e-06	CP
Pou3f3	9.81258e-11	0.33358	0.4	0.173	1.43833e-06	CP
Nhp2l1	9.88953e-11	0.197843	0.705	0.437	1.44961e-06	CP
Mllt4	9.90422e-11	0.161024	0.284	0.109	1.45176e-06	CP
Stard7	9.93864e-11	0.386763	0.389	0.146	1.45681e-06	CP
Psmd13	1.00521e-10	0.134058	0.421	0.232	1.47344e-06	CP
Upf3a	1.0146e-10	0.178251	0.253	0.089	1.4872e-06	CP
Zdhhc6	1.0396e-10	0.321802	0.263	0.072	1.52384e-06	CP
Tmem55a	1.05905e-10	0.21514	0.316	0.13	1.55236e-06	CP
Pcdhga8.1	1.07106e-10	0.253939	0.158	0.024	1.56996e-06	CP
Psmb2	1.08668e-10	0.201037	0.747	0.474	1.59286e-06	CP
Vegfb	1.09352e-10	0.234308	0.337	0.134	1.60288e-06	CP
Rae1	1.09769e-10	0.112392	0.253	0.101	1.60899e-06	CP
Neu4	1.1043e-10	0.279983	0.168	0.045	1.61868e-06	CP
Mllt3	1.1104e-10	0.194296	0.211	0.055	1.62762e-06	CP
Efnb1	1.13366e-10	0.439759	0.221	0.044	1.66172e-06	CP
Ilf3	1.15477e-10	0.366783	0.305	0.09	1.69266e-06	CP
Taf1	1.16626e-10	0.317872	0.263	0.078	1.70951e-06	CP
Azin1	1.17731e-10	0.404537	0.368	0.131	1.7257e-06	CP
Pgp	1.21396e-10	0.155513	0.632	0.396	1.77943e-06	CP
Phf20l1	1.21678e-10	0.182606	0.253	0.089	1.78356e-06	CP
Ormdl3	1.2204e-10	0.230838	0.305	0.118	1.78886e-06	CP
Cchcr1	1.26637e-10	0.282572	0.126	0.011	1.85624e-06	CP
Hmbs	1.29244e-10	0.79819	0.316	0.077	1.89446e-06	CP
Eif4a1	1.33718e-10	0.350772	0.916	0.612	1.96003e-06	CP
Dcx	1.3405e-10	0.359671	0.253	0.068	1.96491e-06	CP
Mrpl50	1.36601e-10	0.242532	0.326	0.125	2.0023e-06	CP
Ttf2	1.38938e-10	0.29621	0.116	0.007	2.03655e-06	CP
Psmb1	1.41002e-10	0.198958	0.821	0.549	2.06681e-06	CP
Gt(ROSA)26Sor	1.41058e-10	0.1814	0.368	0.175	2.06762e-06	CP
Wdr61	1.42393e-10	0.143616	0.337	0.158	2.0872e-06	CP
Pphln1	1.4544e-10	0.159149	0.221	0.069	2.13185e-06	CP
Rps28	1.47836e-10	0.260366	0.695	0.402	2.16698e-06	CP
Aggf1	1.4861e-10	0.25147	0.284	0.101	2.17832e-06	CP
2810474O19Rik	1.4981e-10	0.272426	0.274	0.094	2.19592e-06	CP
Gcsh	1.49911e-10	0.11326	0.389	0.2	2.1974e-06	CP
Msl3	1.50262e-10	0.201738	0.211	0.062	2.20254e-06	CP
Hes6	1.5049e-10	0.634624	0.326	0.083	2.20588e-06	CP
2810006K23Rik	1.51576e-10	0.408861	0.221	0.044	2.2218e-06	CP
Tgs1	1.56281e-10	0.166365	0.284	0.109	2.29077e-06	CP
Gtpbp10	1.56915e-10	0.240008	0.147	0.022	2.30005e-06	CP
Hnrnpdl	1.65038e-10	0.339639	0.684	0.369	2.41912e-06	CP
Sbno1	1.68029e-10	0.123163	0.421	0.219	2.46296e-06	CP
Lnp	1.70459e-10	0.464481	0.337	0.101	2.49859e-06	CP
Armc10	1.70764e-10	0.33804	0.2	0.039	2.50306e-06	CP
Hspa9	1.71693e-10	0.204246	0.484	0.253	2.51668e-06	CP
Rfc1	1.72007e-10	0.254634	0.305	0.119	2.52128e-06	CP
Egr1	1.77311e-10	0.408356	0.295	0.089	2.59903e-06	CP
Bscl2	1.81081e-10	0.13975	0.379	0.196	2.65429e-06	CP
Tbp	1.82476e-10	0.253121	0.189	0.043	2.67474e-06	CP
Exosc4	1.86977e-10	0.22935	0.358	0.16	2.74071e-06	CP
Trim37	1.8721e-10	0.366629	0.263	0.066	2.74412e-06	CP
Hnrnpa2b1	1.88618e-10	0.328283	0.937	0.653	2.76476e-06	CP
Psmb6	1.95928e-10	0.243663	0.842	0.562	2.87191e-06	CP
Farsb	1.98814e-10	0.254231	0.263	0.086	2.91422e-06	CP
Coprs	2.00093e-10	0.226847	0.305	0.115	2.93296e-06	CP
Ubap2	2.05182e-10	0.216455	0.2	0.049	3.00756e-06	CP
Prkrir	2.07969e-10	0.108911	0.211	0.076	3.04841e-06	CP
Nme6	2.09048e-10	0.178121	0.189	0.053	3.06423e-06	CP
Ncbp1	2.22729e-10	0.2275	0.211	0.054	3.26476e-06	CP
Chmp6	2.2849e-10	0.241092	0.295	0.11	3.34921e-06	CP
Polr2c	2.29504e-10	0.215829	0.505	0.264	3.36408e-06	CP
Rsl24d1	2.33974e-10	0.274251	0.421	0.192	3.4296e-06	CP
Sun2	2.46662e-10	0.277878	0.189	0.042	3.61557e-06	CP
Ccdc59	2.72386e-10	0.119256	0.4	0.217	3.99263e-06	CP
Luc7l	2.72711e-10	0.224726	0.274	0.095	3.9974e-06	CP
Pcdh15	2.73815e-10	0.312526	0.232	0.073	4.01358e-06	CP
Gm10250	2.80721e-10	0.100895	0.411	0.229	4.11481e-06	CP
Spsb4	2.82506e-10	0.190389	0.137	0.028	4.14098e-06	CP
Prim2	2.95176e-10	0.226562	0.179	0.042	4.32669e-06	CP
Parp11	3.01117e-10	0.316434	0.179	0.031	4.41378e-06	CP
Acd	3.11412e-10	0.173149	0.242	0.084	4.56468e-06	CP
Surf2	3.22312e-10	0.13892	0.232	0.091	4.72445e-06	CP
Serinc2	3.27128e-10	0.266484	0.105	0.005	4.79504e-06	CP
Fam76a	3.36228e-10	0.155064	0.347	0.17	4.92843e-06	CP
Sephs2	3.41896e-10	0.145251	0.253	0.094	5.01151e-06	CP
Impad1	3.42473e-10	0.214471	0.421	0.199	5.01996e-06	CP
Rcn1	3.44145e-10	0.275235	0.242	0.071	5.04448e-06	CP
Ganab	3.45116e-10	0.264884	0.316	0.117	5.05871e-06	CP
Apba2	3.45821e-10	0.281856	0.295	0.107	5.06905e-06	CP
Rassf1	3.48374e-10	0.262077	0.284	0.102	5.10646e-06	CP
Pycr1	3.49904e-10	0.358622	0.105	0.005	5.12889e-06	CP
Nol11	3.51629e-10	0.360873	0.242	0.064	5.15418e-06	CP
Ehd1	3.54906e-10	0.390361	0.326	0.107	5.20222e-06	CP
Rpl6	3.62579e-10	0.149904	0.611	0.379	5.31468e-06	CP
Ankrd6	3.65174e-10	0.311859	0.189	0.035	5.35272e-06	CP
Lmo1	3.775e-10	0.303061	0.242	0.073	5.5334e-06	CP
Mrps11	3.78752e-10	0.104088	0.305	0.14	5.55175e-06	CP
Rcbtb2	3.95246e-10	0.108339	0.211	0.083	5.79352e-06	CP
Plpp4	3.97862e-10	0.395102	0.2	0.044	5.83186e-06	CP
Cnot11	4.00036e-10	0.141184	0.189	0.063	5.86372e-06	CP
Sp3os	4.04257e-10	0.304767	0.316	0.116	5.9256e-06	CP
Hdac3	4.07003e-10	0.182935	0.316	0.135	5.96584e-06	CP
Ipo7	4.17423e-10	0.324865	0.295	0.093	6.11859e-06	CP
Ccdc61	4.27495e-10	0.346579	0.2	0.041	6.26622e-06	CP
Rpf2	4.41858e-10	0.160669	0.2	0.068	6.47676e-06	CP
Neto2	4.46614e-10	0.35956	0.211	0.044	6.54646e-06	CP
Pantr1	4.64853e-10	0.495215	0.663	0.335	6.81381e-06	CP
B3glct	4.68099e-10	0.246872	0.189	0.044	6.86139e-06	CP
Sox1	4.68535e-10	0.147609	0.168	0.055	6.86779e-06	CP
Map2k3	4.82183e-10	0.401089	0.211	0.051	7.06784e-06	CP
Ctdnep1	4.82542e-10	0.128634	0.274	0.112	7.07311e-06	CP
Nfyb	4.82631e-10	0.369917	0.284	0.086	7.0744e-06	CP
Psmd1	4.82905e-10	0.215328	0.379	0.181	7.07842e-06	CP
Ptpn1	4.87047e-10	0.116715	0.305	0.145	7.13913e-06	CP
Pcm1	4.99661e-10	0.262756	0.432	0.2	7.32403e-06	CP
Got2	5.03576e-10	0.100524	0.316	0.161	7.38141e-06	CP
Bcl2l13	5.07181e-10	0.260667	0.189	0.039	7.43426e-06	CP
Slc38a1	5.13258e-10	0.192886	0.253	0.093	7.52334e-06	CP
Kars	5.21922e-10	0.222976	0.263	0.091	7.65033e-06	CP
Ipo5	5.26755e-10	0.274866	0.295	0.097	7.72118e-06	CP
E2f4	5.29318e-10	0.296863	0.263	0.079	7.75874e-06	CP
Zfp704	5.30476e-10	0.341907	0.274	0.078	7.77572e-06	CP
H3f3b	5.37016e-10	0.250394	1	0.874	7.87158e-06	CP
Zmiz1	5.43798e-10	0.162946	0.347	0.16	7.971e-06	CP
Frat2	5.47212e-10	0.3947	0.168	0.024	8.02103e-06	CP
Tiprl	5.60661e-10	0.343876	0.389	0.158	8.21817e-06	CP
Ttc13	5.60722e-10	0.29975	0.211	0.047	8.21906e-06	CP
Gart	5.65638e-10	0.133408	0.242	0.094	8.29112e-06	CP
Tarbp2	5.69937e-10	0.379146	0.263	0.074	8.35414e-06	CP
Topors	5.69971e-10	0.223428	0.253	0.089	8.35464e-06	CP
Rps12-ps3	5.71377e-10	0.322794	0.495	0.237	8.37524e-06	CP
Fam118b	5.80067e-10	0.224778	0.2	0.052	8.50262e-06	CP
Fnbp1l	5.80231e-10	0.397677	0.284	0.081	8.50503e-06	CP
Sqle	5.81455e-10	0.164721	0.358	0.169	8.52297e-06	CP
Arl6ip1	5.84711e-10	0.478546	0.863	0.612	8.5707e-06	CP
Gtpbp4	5.90812e-10	0.169979	0.263	0.107	8.66012e-06	CP
Numa1	5.97338e-10	0.196109	0.305	0.124	8.75578e-06	CP
Mrps30	6.05011e-10	0.234518	0.242	0.08	8.86826e-06	CP
Nudt4	6.26945e-10	0.284936	0.432	0.202	9.18975e-06	CP
Pspc1	6.28714e-10	0.253607	0.242	0.07	9.21569e-06	CP
Lrrc40	6.39616e-10	0.2803	0.168	0.029	9.3755e-06	CP
Ugdh	6.46511e-10	0.350852	0.316	0.107	9.47656e-06	CP
Eftud2	6.47052e-10	0.294074	0.284	0.092	9.48449e-06	CP
Rrs1	6.53557e-10	0.121674	0.295	0.139	9.57983e-06	CP
Psmd9	7.00918e-10	0.171236	0.4	0.21	1.0274e-05	CP
Mphosph6	7.0253e-10	0.164954	0.305	0.134	1.02977e-05	CP
Eif4b	7.07021e-10	0.154513	0.347	0.162	1.03635e-05	CP
Asna1	7.07024e-10	0.12228	0.368	0.2	1.03636e-05	CP
Zpr1	7.15882e-10	0.104478	0.211	0.089	1.04934e-05	CP
Snx4	7.23934e-10	0.178512	0.253	0.096	1.06114e-05	CP
Tmem126a	7.60946e-10	0.152194	0.316	0.148	1.11539e-05	CP
Spg7	7.63299e-10	0.265048	0.274	0.092	1.11884e-05	CP
Ppm1d	7.67151e-10	0.46325	0.242	0.057	1.12449e-05	CP
Nicn1	7.68173e-10	0.30064	0.274	0.085	1.12599e-05	CP
Ndufaf4	7.80777e-10	0.113193	0.316	0.146	1.14446e-05	CP
Cactin	7.87408e-10	0.104701	0.2	0.07	1.15418e-05	CP
3110035E14Rik	7.96546e-10	0.253069	0.2	0.06	1.16758e-05	CP
Ube2d3	8.2923e-10	0.171745	0.8	0.543	1.21548e-05	CP
Shfm1	8.29902e-10	0.304405	0.874	0.58	1.21647e-05	CP
Chmp1a	8.43944e-10	0.124629	0.337	0.166	1.23705e-05	CP
Saal1	8.67614e-10	0.287959	0.168	0.031	1.27175e-05	CP
Calu	8.72957e-10	0.148537	0.274	0.117	1.27958e-05	CP
Rps26	8.76919e-10	0.38311	0.789	0.471	1.28539e-05	CP
Pop4	9.11611e-10	0.219412	0.337	0.149	1.33624e-05	CP
Gm10269	9.12591e-10	0.293075	0.232	0.064	1.33768e-05	CP
Rpain	9.13177e-10	0.249556	0.253	0.087	1.33853e-05	CP
Dars	9.22754e-10	0.248701	0.368	0.162	1.35257e-05	CP
Aldh18a1	9.26192e-10	0.354075	0.137	0.013	1.35761e-05	CP
Gsk3b	9.38054e-10	0.198456	0.558	0.326	1.375e-05	CP
Tcof1	9.50103e-10	0.211802	0.2	0.056	1.39266e-05	CP
Sac3d1	9.50452e-10	0.20644	0.242	0.081	1.39317e-05	CP
Tnpo1	9.82031e-10	0.182191	0.242	0.091	1.43946e-05	CP
Utp14a	9.84829e-10	0.300491	0.211	0.054	1.44356e-05	CP
Etf1	9.8647e-10	0.13965	0.263	0.104	1.44597e-05	CP
Kras	1.00648e-09	0.206332	0.326	0.137	1.47529e-05	CP
Skiv2l2	1.00799e-09	0.198817	0.2	0.055	1.47752e-05	CP
Cyth2	1.02177e-09	0.293676	0.411	0.192	1.49771e-05	CP
Snapc2	1.03279e-09	0.104429	0.2	0.078	1.51387e-05	CP
Ccz1	1.05402e-09	0.197343	0.295	0.123	1.54498e-05	CP
Rprd1b	1.06434e-09	0.192696	0.2	0.057	1.5601e-05	CP
Ptpn12	1.07892e-09	0.218071	0.221	0.065	1.58148e-05	CP
Papd4	1.12703e-09	0.112279	0.137	0.035	1.65199e-05	CP
Polr2d	1.13343e-09	0.299441	0.316	0.119	1.66139e-05	CP
Polr1c	1.14488e-09	0.239359	0.295	0.108	1.67816e-05	CP
Ppp2r5d	1.17305e-09	0.313007	0.221	0.055	1.71946e-05	CP
Smim4	1.18497e-09	0.177249	0.263	0.103	1.73693e-05	CP
Ing1	1.20384e-09	0.162244	0.284	0.118	1.76459e-05	CP
Malsu1	1.25027e-09	0.134828	0.274	0.119	1.83264e-05	CP
Zfp292	1.25395e-09	0.149009	0.284	0.12	1.83805e-05	CP
Calm2	1.29092e-09	0.247036	0.989	0.774	1.89222e-05	CP
Rpgrip1	1.30108e-09	0.33392	0.221	0.057	1.90713e-05	CP
Rad23b	1.30469e-09	0.118194	0.326	0.16	1.91242e-05	CP
Tada3	1.31271e-09	0.311961	0.274	0.093	1.92417e-05	CP
Vrk3	1.31369e-09	0.258436	0.316	0.129	1.92561e-05	CP
Nup50	1.32155e-09	0.188156	0.2	0.056	1.93713e-05	CP
Mrpl39	1.3241e-09	0.156168	0.211	0.072	1.94087e-05	CP
Eif3m	1.40975e-09	0.205219	0.453	0.235	2.06642e-05	CP
Timm22	1.41331e-09	0.338214	0.379	0.15	2.07163e-05	CP
Trib2	1.4484e-09	0.256984	0.242	0.082	2.12307e-05	CP
Armc1	1.45122e-09	0.133932	0.421	0.23	2.1272e-05	CP
Nufip1	1.46505e-09	0.201057	0.158	0.034	2.14747e-05	CP
Traf7	1.49428e-09	0.234397	0.242	0.078	2.19031e-05	CP
Tnfaip8l1	1.49463e-09	0.334587	0.137	0.013	2.19083e-05	CP
Tmem178	1.50065e-09	0.313473	0.189	0.037	2.19965e-05	CP
Brinp3	1.50116e-09	0.130963	0.2	0.079	2.20039e-05	CP
Zfp553	1.52801e-09	0.423524	0.263	0.071	2.23975e-05	CP
Dmap1	1.5302e-09	0.264224	0.242	0.082	2.24297e-05	CP
Utp18	1.5564e-09	0.332613	0.221	0.054	2.28138e-05	CP
Cdc7	1.58988e-09	0.288552	0.126	0.012	2.33044e-05	CP
Ift46	1.60627e-09	0.326857	0.274	0.085	2.35447e-05	CP
Obfc1	1.63301e-09	0.27589	0.168	0.032	2.39367e-05	CP
Kdelr1	1.66669e-09	0.13901	0.432	0.237	2.44303e-05	CP
Nup85	1.7047e-09	0.367019	0.211	0.048	2.49875e-05	CP
Rnf126	1.7122e-09	0.179494	0.284	0.115	2.50974e-05	CP
Hspe1	1.72426e-09	0.165383	0.726	0.486	2.52742e-05	CP
Pard6g	1.74179e-09	0.317843	0.189	0.038	2.55312e-05	CP
Snx12	1.74652e-09	0.239461	0.221	0.063	2.56005e-05	CP
Gm10263	1.75549e-09	0.188349	0.221	0.072	2.5732e-05	CP
Phf6	1.77152e-09	0.244608	0.179	0.038	2.5967e-05	CP
Tsta3	1.78145e-09	0.152346	0.221	0.083	2.61125e-05	CP
Nol4	1.80713e-09	0.429805	0.211	0.039	2.64889e-05	CP
Chek2	1.83149e-09	0.396347	0.137	0.014	2.6846e-05	CP
Haus3	1.8516e-09	0.192649	0.158	0.038	2.71407e-05	CP
Etfdh	1.90336e-09	0.257775	0.232	0.075	2.78995e-05	CP
Dnajc2	1.92152e-09	0.326987	0.242	0.071	2.81657e-05	CP
Cdkn1b	1.92422e-09	0.141806	0.221	0.089	2.82052e-05	CP
Cpsf3l	1.97282e-09	0.31096	0.232	0.062	2.89176e-05	CP
Ubr7	1.97784e-09	0.226504	0.232	0.072	2.89911e-05	CP
Slc7a6os	1.99686e-09	0.242665	0.211	0.061	2.927e-05	CP
Pot1a	2.02231e-09	0.139167	0.168	0.051	2.9643e-05	CP
Soga1	2.03369e-09	0.148597	0.168	0.049	2.98098e-05	CP
Amer1	2.07818e-09	0.166177	0.137	0.031	3.04619e-05	CP
Cdo1	2.10567e-09	0.405701	0.263	0.082	3.08649e-05	CP
Ube2l6	2.10812e-09	0.526231	0.189	0.033	3.09008e-05	CP
Hmg20b	2.14938e-09	0.100876	0.305	0.154	3.15056e-05	CP
Chchd5	2.19568e-09	0.148992	0.232	0.089	3.21842e-05	CP
Wdr5	2.21727e-09	0.354471	0.179	0.034	3.25008e-05	CP
Mrpl14	2.32348e-09	0.181325	0.495	0.279	3.40575e-05	CP
Zfp131	2.38055e-09	0.235029	0.263	0.089	3.48941e-05	CP
Ampd3	2.38365e-09	0.266487	0.179	0.042	3.49396e-05	CP
Armt1	2.38376e-09	0.275165	0.189	0.042	3.49412e-05	CP
Mettl23	2.38655e-09	0.118371	0.337	0.183	3.49821e-05	CP
Fgfr1op2	2.38774e-09	0.331301	0.442	0.205	3.49995e-05	CP
Med25	2.38908e-09	0.14752	0.337	0.167	3.50191e-05	CP
Pex19	2.39558e-09	0.197592	0.358	0.171	3.51144e-05	CP
Mpi	2.39976e-09	0.147586	0.168	0.045	3.51757e-05	CP
Gemin8	2.40515e-09	0.158667	0.147	0.035	3.52547e-05	CP
Mtx2	2.44083e-09	0.173367	0.326	0.164	3.57777e-05	CP
Fkbp4	2.45184e-09	0.265068	0.6	0.339	3.5939e-05	CP
Stip1	2.4857e-09	0.245594	0.368	0.165	3.64354e-05	CP
Rbm27	2.49839e-09	0.200815	0.263	0.101	3.66214e-05	CP
Tacc2	2.53197e-09	0.396898	0.253	0.062	3.71136e-05	CP
Dap	2.55903e-09	0.153379	0.2	0.068	3.75103e-05	CP
2210011C24Rik	2.62862e-09	0.396662	0.147	0.016	3.85303e-05	CP
DHRSX	2.63976e-09	0.159432	0.253	0.1	3.86936e-05	CP
Fam92a	2.65344e-09	0.249649	0.326	0.129	3.88941e-05	CP
Sf3b3	2.65446e-09	0.214532	0.221	0.067	3.89091e-05	CP
B9d2	2.67211e-09	0.252282	0.232	0.071	3.91677e-05	CP
RP23-207N5.2	2.68825e-09	0.311599	0.137	0.016	3.94043e-05	CP
Isca2	2.78352e-09	0.106505	0.326	0.169	4.08008e-05	CP
Cops8	2.82551e-09	0.200337	0.421	0.217	4.14164e-05	CP
Tubgcp2	2.82959e-09	0.346348	0.2	0.043	4.14761e-05	CP
Tars	2.83389e-09	0.300615	0.211	0.053	4.15391e-05	CP
Myt1	2.99043e-09	0.368336	0.116	0.009	4.38337e-05	CP
Rif1	3.09743e-09	0.267415	0.232	0.073	4.54021e-05	CP
AK010878	3.0983e-09	0.30753	0.211	0.055	4.54148e-05	CP
Ccm2	3.10853e-09	0.434823	0.337	0.116	4.55649e-05	CP
Setd8	3.13601e-09	0.217658	0.284	0.123	4.59677e-05	CP
Lzic	3.14222e-09	0.175466	0.179	0.056	4.60586e-05	CP
Zfp280d	3.14868e-09	0.147455	0.232	0.083	4.61533e-05	CP
Zfand1	3.15249e-09	0.192683	0.211	0.068	4.62092e-05	CP
Taf15	3.15996e-09	0.14961	0.242	0.092	4.63187e-05	CP
Cwc27	3.21702e-09	0.270632	0.2	0.052	4.71551e-05	CP
Bcl7a	3.24124e-09	0.381424	0.305	0.098	4.75101e-05	CP
Fus	3.25218e-09	0.103962	0.747	0.516	4.76705e-05	CP
Hspd1	3.28155e-09	0.316035	0.484	0.237	4.8101e-05	CP
Msi2	3.34651e-09	0.1733	0.421	0.233	4.90532e-05	CP
Kdm2b	3.43897e-09	0.295013	0.221	0.062	5.04084e-05	CP
Pak4	3.45204e-09	0.14588	0.158	0.043	5.05999e-05	CP
Gps2	3.4623e-09	0.198444	0.326	0.151	5.07504e-05	CP
Taf10	3.4635e-09	0.180654	0.326	0.143	5.07679e-05	CP
Gtf2e2	3.48292e-09	0.297344	0.253	0.078	5.10527e-05	CP
Ccdc25	3.62447e-09	0.185357	0.168	0.041	5.31275e-05	CP
Llph	3.75452e-09	0.131793	0.389	0.208	5.50338e-05	CP
Bhlhb9	3.79397e-09	0.336187	0.263	0.078	5.5612e-05	CP
Med27	3.82427e-09	0.231766	0.232	0.076	5.60561e-05	CP
Ppp1r12a	3.85147e-09	0.152039	0.316	0.151	5.64549e-05	CP
Trappc13	3.90633e-09	0.256913	0.263	0.092	5.72589e-05	CP
Hmgxb4	3.91389e-09	0.180384	0.2	0.063	5.73698e-05	CP
Apobec3	3.95662e-09	0.432279	0.221	0.063	5.79962e-05	CP
Klhl32	3.97594e-09	0.275374	0.168	0.035	5.82794e-05	CP
Eef1d	3.99986e-09	0.149731	0.684	0.461	5.86299e-05	CP
Zfp830	4.09718e-09	0.200251	0.189	0.059	6.00564e-05	CP
Zmiz2	4.1226e-09	0.217288	0.253	0.091	6.04291e-05	CP
Slc25a39	4.13075e-09	0.128558	0.232	0.093	6.05486e-05	CP
Sec11a	4.14329e-09	0.152865	0.379	0.207	6.07324e-05	CP
Gid8	4.18681e-09	0.286375	0.284	0.107	6.13702e-05	CP
Hus1	4.19792e-09	0.257	0.158	0.031	6.15331e-05	CP
Rpl23a	4.25491e-09	0.231814	0.316	0.133	6.23685e-05	CP
Fam134a	4.32018e-09	0.163132	0.453	0.249	6.33252e-05	CP
Zfand4	4.37658e-09	0.221136	0.116	0.011	6.41519e-05	CP
Stk16	4.38607e-09	0.210572	0.379	0.181	6.4291e-05	CP
Ppa2	4.52741e-09	0.202911	0.305	0.135	6.63628e-05	CP
Tmem255b	4.59045e-09	0.318808	0.137	0.024	6.72869e-05	CP
Xrcc6	4.59289e-09	0.237376	0.189	0.054	6.73226e-05	CP
Lancl1	4.60598e-09	0.188576	0.284	0.123	6.75145e-05	CP
Hnrnpk	4.77152e-09	0.286526	0.947	0.696	6.9941e-05	CP
Rp9	4.81512e-09	0.263501	0.421	0.203	7.058e-05	CP
Actr6	4.97783e-09	0.268213	0.232	0.074	7.29651e-05	CP
Faf1	4.98182e-09	0.270501	0.221	0.062	7.30236e-05	CP
1810026J23Rik	5.01376e-09	0.306588	0.263	0.088	7.34916e-05	CP
Gars	5.05625e-09	0.214991	0.295	0.118	7.41145e-05	CP
Cnot1	5.07191e-09	0.167366	0.242	0.089	7.4344e-05	CP
Myg1	5.10621e-09	0.327853	0.284	0.099	7.48469e-05	CP
Tinf2	5.23048e-09	0.282002	0.147	0.026	7.66683e-05	CP
Psme3	5.24936e-09	0.237412	0.263	0.094	7.69451e-05	CP
Nudt1	5.29465e-09	0.161216	0.147	0.037	7.7609e-05	CP
Cspp1	5.3393e-09	0.236215	0.274	0.108	7.82635e-05	CP
Gmds	5.35091e-09	0.171135	0.168	0.046	7.84336e-05	CP
Qpct	5.52033e-09	0.301309	0.347	0.146	8.0917e-05	CP
Zdhhc3	5.55454e-09	0.184048	0.253	0.094	8.14185e-05	CP
Sept11	5.61916e-09	0.204457	0.274	0.11	8.23656e-05	CP
Atxn2l	5.75501e-09	0.164452	0.274	0.113	8.4357e-05	CP
Prrc2a	5.77545e-09	0.248549	0.337	0.146	8.46566e-05	CP
Panx1	5.84132e-09	0.411747	0.179	0.029	8.5622e-05	CP
Nt5c3	5.84995e-09	0.38233	0.379	0.16	8.57486e-05	CP
Msantd3	5.90305e-09	0.24198	0.168	0.039	8.65269e-05	CP
Gorasp2	5.9727e-09	0.169776	0.316	0.146	8.75478e-05	CP
Asxl1	6.02568e-09	0.201094	0.179	0.044	8.83244e-05	CP
Slf1	6.0663e-09	0.118128	0.179	0.053	8.89199e-05	CP
Coq10b	6.08032e-09	0.137814	0.232	0.088	8.91253e-05	CP
Mars	6.14606e-09	0.132104	0.211	0.079	9.00889e-05	CP
Ahsa2	6.16663e-09	0.317169	0.263	0.081	9.03905e-05	CP
Med18	6.18566e-09	0.171337	0.126	0.026	9.06695e-05	CP
Tgds	6.19796e-09	0.111848	0.126	0.031	9.08498e-05	CP
Cmss1	6.36394e-09	0.25426	0.147	0.023	9.32826e-05	CP
Daxx	6.40673e-09	0.194897	0.189	0.053	9.39099e-05	CP
Psmg3	6.46782e-09	0.148651	0.253	0.105	9.48053e-05	CP
1700037H04Rik	6.63153e-09	0.308738	0.211	0.047	9.7205e-05	CP
Pdss1	6.64869e-09	0.403386	0.147	0.018	9.74565e-05	CP
Fam192a	6.71149e-09	0.128277	0.295	0.146	9.8377e-05	CP
Zfp760	6.88032e-09	0.175608	0.158	0.038	0.000100852	CP
Polg	7.06897e-09	0.231022	0.274	0.104	0.000103617	CP
Olfm1	7.17655e-09	0.195833	0.316	0.166	0.000105194	CP
Cdkn2aipnl	7.5002e-09	0.341374	0.221	0.055	0.000109938	CP
Polr2k	7.54267e-09	0.20723	0.526	0.303	0.000110561	CP
Gtf2b	7.56708e-09	0.146627	0.295	0.143	0.000110918	CP
Fam98b	7.58806e-09	0.184422	0.2	0.058	0.000111226	CP
3110009E18Rik	7.83714e-09	0.219963	0.147	0.034	0.000114877	CP
Ntmt1	7.90143e-09	0.116707	0.274	0.129	0.000115819	CP
Baz1b	7.9258e-09	0.206876	0.274	0.104	0.000116176	CP
Emx2	7.94018e-09	0.298459	0.147	0.029	0.000116387	CP
Tead1	8.05724e-09	0.342068	0.2	0.045	0.000118103	CP
Gga2	8.10672e-09	0.212899	0.158	0.031	0.000118828	CP
Smc5	8.21698e-09	0.204568	0.211	0.065	0.000120445	CP
Ubac1	8.38789e-09	0.287928	0.316	0.128	0.00012295	CP
March7	8.47084e-09	0.101447	0.284	0.14	0.000124166	CP
Cnbp	8.72647e-09	0.131714	0.821	0.593	0.000127913	CP
Ormdl2	8.7595e-09	0.136268	0.305	0.165	0.000128397	CP
Cpsf7	8.79143e-09	0.105454	0.211	0.08	0.000128865	CP
Rps19bp1	9.04136e-09	0.219426	0.337	0.157	0.000132528	CP
Uimc1	9.08397e-09	0.180704	0.189	0.058	0.000133153	CP
Nelfe	9.0948e-09	0.172249	0.263	0.109	0.000133312	CP
Rbm18	9.15154e-09	0.213776	0.295	0.127	0.000134143	CP
Ece2	9.26571e-09	0.341592	0.211	0.054	0.000135817	CP
Ccdc127	9.36271e-09	0.124214	0.263	0.113	0.000137239	CP
Zfp362	9.4012e-09	0.297838	0.189	0.043	0.000137803	CP
Kctd5	9.72788e-09	0.122462	0.242	0.108	0.000142591	CP
Gmps	9.72906e-09	0.277782	0.274	0.1	0.000142609	CP
Cep78	9.82849e-09	0.214558	0.126	0.019	0.000144066	CP
Dnajc14	9.95218e-09	0.227423	0.242	0.086	0.000145879	CP
Chd1	9.99483e-09	0.15942	0.242	0.101	0.000146504	CP
Rsbn1	1.01806e-08	0.112768	0.253	0.11	0.000149227	CP
Parp2	1.02434e-08	0.289163	0.211	0.058	0.000150148	CP
Chd3os	1.02624e-08	0.103091	0.242	0.113	0.000150426	CP
Tmem183a	1.04364e-08	0.377149	0.305	0.101	0.000152976	CP
Gm5160	1.04724e-08	0.311119	0.179	0.041	0.000153504	CP
Map4k4	1.06819e-08	0.117679	0.389	0.223	0.000156575	CP
Trmt10c	1.07734e-08	0.273148	0.189	0.048	0.000157916	CP
Btg1	1.09373e-08	0.152042	0.484	0.288	0.00016032	CP
Pik3ca	1.11849e-08	0.10184	0.263	0.116	0.000163948	CP
Trmt6	1.11881e-08	0.16823	0.232	0.092	0.000163995	CP
Btf3	1.1319e-08	0.212406	0.895	0.637	0.000165914	CP
Sars	1.15173e-08	0.132403	0.379	0.208	0.000168821	CP
Seh1l	1.16059e-08	0.241955	0.232	0.076	0.000170119	CP
Lmf2	1.17614e-08	0.330983	0.211	0.056	0.000172399	CP
Dhx9	1.17899e-08	0.250817	0.242	0.077	0.000172816	CP
1110059E24Rik	1.25483e-08	0.237852	0.337	0.147	0.000183933	CP
Swi5	1.25623e-08	0.188577	0.768	0.524	0.000184138	CP
Setd1b	1.2642e-08	0.198737	0.253	0.091	0.000185307	CP
Dcaf7	1.27606e-08	0.16992	0.274	0.11	0.000187045	CP
0610009O20Rik	1.28825e-08	0.333434	0.284	0.109	0.000188832	CP
N4bp2	1.32325e-08	0.217895	0.137	0.024	0.000193963	CP
Kmt2a	1.3306e-08	0.201801	0.305	0.132	0.00019504	CP
Stk38	1.33117e-08	0.32658	0.263	0.092	0.000195124	CP
Adsl	1.33197e-08	0.138889	0.179	0.059	0.000195239	CP
Eif3h	1.33761e-08	0.274696	0.726	0.444	0.000196067	CP
Lnx1	1.34026e-08	0.382488	0.179	0.035	0.000196456	CP
Usp51	1.34034e-08	0.194375	0.105	0.015	0.000196467	CP
Klhdc3	1.34481e-08	0.178567	0.263	0.109	0.000197122	CP
Cep192	1.34912e-08	0.224853	0.116	0.014	0.000197755	CP
Chst11	1.36345e-08	0.216791	0.2	0.059	0.000199855	CP
Cpsf2	1.36901e-08	0.319124	0.232	0.066	0.000200669	CP
Zfp410	1.36999e-08	0.240437	0.211	0.067	0.000200813	CP
Shd	1.38347e-08	0.164338	0.147	0.036	0.000202789	CP
Med9	1.38622e-08	0.218827	0.274	0.113	0.000203193	CP
Wbscr27	1.39335e-08	0.322733	0.137	0.016	0.000204237	CP
Me2	1.39526e-08	0.151295	0.158	0.044	0.000204518	CP
Sord	1.41847e-08	0.247551	0.158	0.034	0.000207919	CP
Tmem242	1.42215e-08	0.146916	0.316	0.152	0.000208459	CP
Men1	1.46014e-08	0.155268	0.189	0.062	0.000214027	CP
4930453N24Rik	1.47341e-08	0.286716	0.253	0.087	0.000215973	CP
Cd1d1	1.49304e-08	0.487861	0.116	0.01	0.00021885	CP
Adgra3	1.49382e-08	0.238126	0.158	0.034	0.000218964	CP
Strbp	1.5045e-08	0.176825	0.274	0.118	0.00022053	CP
Fra10ac1	1.51347e-08	0.161497	0.189	0.06	0.000221844	CP
Nol8	1.52468e-08	0.19508	0.158	0.037	0.000223487	CP
Dph3	1.55452e-08	0.122401	0.368	0.2	0.000227862	CP
Pcyox1	1.57516e-08	0.144168	0.242	0.098	0.000230887	CP
Sp3	1.57584e-08	0.127278	0.242	0.102	0.000230986	CP
Mta1	1.58903e-08	0.171736	0.221	0.075	0.00023292	CP
Ints7	1.60413e-08	0.228096	0.189	0.051	0.000235133	CP
Eif2b5	1.62326e-08	0.143955	0.211	0.077	0.000237937	CP
D930015E06Rik	1.64893e-08	0.386079	0.126	0.014	0.0002417	CP
Bcl2l12	1.65095e-08	0.182923	0.168	0.051	0.000241996	CP
Prr36	1.68135e-08	0.350211	0.137	0.016	0.000246452	CP
Smarcad1	1.71355e-08	0.266232	0.211	0.058	0.000251172	CP
Faap100	1.71764e-08	0.105445	0.168	0.067	0.000251772	CP
Cd2bp2	1.7552e-08	0.196884	0.232	0.079	0.000257278	CP
Ipo11	1.77777e-08	0.115914	0.168	0.055	0.000260585	CP
Fnbp4	1.77864e-08	0.119668	0.189	0.066	0.000260713	CP
Rps26-ps1	1.77924e-08	0.326674	0.337	0.133	0.000260801	CP
Slc7a5	1.7909e-08	0.254718	0.232	0.087	0.00026251	CP
Raph1	1.80215e-08	0.16065	0.242	0.095	0.000264159	CP
Ube2g2	1.85181e-08	0.169348	0.221	0.085	0.000271439	CP
Gnb1	1.88062e-08	0.16068	0.684	0.463	0.000275662	CP
Arid4a	1.91234e-08	0.204637	0.274	0.113	0.000280311	CP
Tnpo3	1.94746e-08	0.287805	0.295	0.115	0.000285458	CP
Rp2	1.95458e-08	0.126927	0.137	0.044	0.000286502	CP
Rexo4	1.9704e-08	0.105253	0.168	0.057	0.000288822	CP
Rps7	1.98953e-08	0.169594	0.937	0.71	0.000291626	CP
Rsf1	1.99136e-08	0.151012	0.295	0.134	0.000291894	CP
Ufm1	1.99633e-08	0.131642	0.316	0.151	0.000292623	CP
Gm10036	2.0028e-08	0.323943	0.411	0.188	0.000293571	CP
Sh3bp4	2.03556e-08	0.423176	0.211	0.047	0.000298372	CP
Yrdc	2.11488e-08	0.191789	0.253	0.102	0.000309999	CP
Ccnd3	2.16915e-08	0.353364	0.316	0.126	0.000317954	CP
Mmp16	2.18064e-08	0.346831	0.189	0.039	0.000319638	CP
Spata5	2.19074e-08	0.228761	0.126	0.019	0.000321118	CP
Hs2st1	2.19234e-08	0.202723	0.253	0.093	0.000321353	CP
Crlf2	2.21868e-08	0.281111	0.211	0.059	0.000325214	CP
Eif2b1	2.24312e-08	0.180244	0.211	0.079	0.000328796	CP
Rere	2.24505e-08	0.167307	0.284	0.135	0.000329079	CP
Cenpj	2.24726e-08	0.296294	0.105	0.009	0.000329404	CP
Gm10094	2.2598e-08	0.141351	0.168	0.052	0.000331242	CP
Gm16286	2.26434e-08	0.162004	0.389	0.219	0.000331906	CP
Gsr	2.28468e-08	0.258719	0.295	0.124	0.000334889	CP
Miip	2.30636e-08	0.289613	0.2	0.056	0.000338067	CP
Cfap20	2.33651e-08	0.26042	0.347	0.154	0.000342485	CP
Brwd1	2.43247e-08	0.120535	0.274	0.123	0.000356551	CP
Dnajc8	2.43737e-08	0.114578	0.579	0.376	0.000357269	CP
Sdcbp	2.46856e-08	0.150635	0.516	0.315	0.000361842	CP
Zbtb18	2.57412e-08	0.312722	0.232	0.068	0.000377314	CP
Dbnl	2.586e-08	0.114701	0.337	0.185	0.000379056	CP
Crcp	2.82033e-08	0.221792	0.189	0.059	0.000413404	CP
Fam122a	2.87271e-08	0.159636	0.221	0.084	0.000421081	CP
Rabggtb	2.88218e-08	0.114166	0.253	0.127	0.00042247	CP
Asns	2.90514e-08	0.452703	0.189	0.035	0.000425835	CP
Rplp0	2.91405e-08	0.261942	0.947	0.71	0.000427141	CP
E130309D02Rik	2.91681e-08	0.148496	0.168	0.053	0.000427546	CP
Cir1	2.94642e-08	0.124902	0.295	0.146	0.000431886	CP
L3mbtl2	2.97099e-08	0.137134	0.158	0.044	0.000435488	CP
Eef1b2	3.02083e-08	0.326292	0.737	0.45	0.000442793	CP
Kcne1l	3.03759e-08	0.380773	0.147	0.026	0.00044525	CP
Fyn	3.03882e-08	0.190832	0.337	0.162	0.000445431	CP
Cited2	3.06976e-08	0.179559	0.284	0.126	0.000449966	CP
Capza1	3.11237e-08	0.183985	0.263	0.113	0.000456212	CP
Prrc2c	3.12048e-08	0.155328	0.4	0.218	0.000457399	CP
Raver1	3.16864e-08	0.218213	0.2	0.06	0.00046446	CP
Cdk16	3.24554e-08	0.376606	0.379	0.156	0.000475732	CP
Nek3	3.27347e-08	0.312102	0.116	0.012	0.000479825	CP
Pkia	3.33934e-08	0.290609	0.221	0.061	0.000489481	CP
Gle1	3.37425e-08	0.20898	0.326	0.16	0.000494597	CP
Dhx32	3.38393e-08	0.19874	0.179	0.052	0.000496017	CP
Arid1a	3.52314e-08	0.185001	0.4	0.209	0.000516422	CP
Gm10260	3.57941e-08	0.166015	0.147	0.036	0.00052467	CP
Gnb2l1	3.61907e-08	0.377328	0.726	0.433	0.000530483	CP
Tbrg1	3.69389e-08	0.260393	0.368	0.179	0.00054145	CP
Tfdp2	3.80271e-08	0.399996	0.274	0.092	0.000557401	CP
Samd4b	3.81108e-08	0.212704	0.263	0.107	0.000558629	CP
Pfn2	3.89461e-08	0.42525	0.747	0.456	0.000570871	CP
Tubgcp3	4.08298e-08	0.240811	0.168	0.041	0.000598484	CP
Gas2	4.16054e-08	0.285559	0.158	0.035	0.000609851	CP
C1ql2	4.18127e-08	0.216585	0.116	0.024	0.000612891	CP
Zmynd19	4.20044e-08	0.229094	0.147	0.025	0.0006157	CP
Ube2k	4.2508e-08	0.174235	0.442	0.251	0.000623082	CP
Zfp68	4.26155e-08	0.247286	0.221	0.072	0.000624658	CP
Zfp821	4.32279e-08	0.32751	0.2	0.051	0.000633634	CP
Fam107b	4.34258e-08	0.37688	0.189	0.043	0.000636535	CP
Smn1	4.3594e-08	0.109473	0.189	0.074	0.000639001	CP
Ppie	4.38447e-08	0.24717	0.232	0.085	0.000642676	CP
Hspb6	4.46475e-08	0.310048	0.147	0.024	0.000654443	CP
Hbs1l	4.47549e-08	0.186341	0.232	0.085	0.000656018	CP
Zcchc8	4.48762e-08	0.184202	0.179	0.051	0.000657796	CP
Smyd4	4.49192e-08	0.15574	0.168	0.053	0.000658425	CP
Atpaf2	4.52684e-08	0.348452	0.179	0.04	0.000663544	CP
Smek1	4.53128e-08	0.12347	0.2	0.074	0.000664196	CP
Slc25a46	4.60049e-08	0.141447	0.305	0.149	0.00067434	CP
Ppp2r3c	4.67086e-08	0.237947	0.2	0.062	0.000684654	CP
Mrps7	4.67345e-08	0.16379	0.432	0.249	0.000685035	CP
Amz2	4.71002e-08	0.151656	0.284	0.132	0.000690395	CP
Uri1	4.792e-08	0.208047	0.253	0.094	0.000702411	CP
Exosc3	4.79504e-08	0.105803	0.189	0.077	0.000702857	CP
Ddx20	4.82197e-08	0.112919	0.105	0.021	0.000706805	CP
Nelfcd	4.83289e-08	0.256961	0.242	0.088	0.000708406	CP
Ireb2	4.99016e-08	0.228619	0.211	0.063	0.000731457	CP
1700025G04Rik	5.00781e-08	0.247447	0.263	0.097	0.000734045	CP
Nkiras2	5.0128e-08	0.250909	0.189	0.055	0.000734776	CP
Vps37b	5.20608e-08	0.332106	0.242	0.079	0.000763107	CP
Gon4l	5.21844e-08	0.130928	0.263	0.116	0.00076492	CP
Ptms	5.33845e-08	0.182788	0.663	0.437	0.000782509	CP
Bag4	5.33916e-08	0.147241	0.189	0.061	0.000782614	CP
Pgd	5.37803e-08	0.150691	0.211	0.086	0.000788312	CP
Mzf1	5.38816e-08	0.266589	0.126	0.016	0.000789796	CP
Supt20	5.41455e-08	0.118945	0.232	0.099	0.000793665	CP
Elfn1	5.42308e-08	0.231309	0.105	0.014	0.000794915	CP
Eln	5.56823e-08	0.259227	0.116	0.015	0.000816191	CP
Ddx41	5.63603e-08	0.16399	0.2	0.067	0.000826129	CP
E2f5	5.76021e-08	0.251713	0.221	0.074	0.000844332	CP
Exoc4	5.83523e-08	0.176085	0.284	0.123	0.000855329	CP
Akr1e1	5.90611e-08	0.180411	0.2	0.076	0.000865718	CP
9430016H08Rik	6.12846e-08	0.384118	0.242	0.074	0.000898309	CP
Atad3a	6.17108e-08	0.185576	0.189	0.067	0.000904557	CP
Mn1	6.1913e-08	0.424285	0.179	0.032	0.00090752	CP
Kif2a	6.61475e-08	0.112703	0.232	0.105	0.00096959	CP
Ahctf1	6.64486e-08	0.204237	0.2	0.061	0.000974003	CP
Armcx3	6.87506e-08	0.191814	0.263	0.112	0.00100775	CP
Atp5g2	6.94749e-08	0.209833	0.895	0.646	0.00101836	CP
Mrpl44	6.97839e-08	0.304619	0.242	0.085	0.00102289	CP
Fh1	7.00476e-08	0.10211	0.253	0.117	0.00102676	CP
Zmym5	7.17064e-08	0.10929	0.242	0.107	0.00105107	CP
Eprs	7.28001e-08	0.161755	0.337	0.181	0.0010671	CP
Tmem255a	7.37594e-08	0.245098	0.158	0.039	0.00108116	CP
Ift74	7.42369e-08	0.328624	0.179	0.041	0.00108817	CP
Ptrh2	7.5199e-08	0.301567	0.242	0.08	0.00110227	CP
Isg20l2	7.53713e-08	0.248667	0.147	0.03	0.00110479	CP
Dgcr14	7.61684e-08	0.136049	0.168	0.056	0.00111648	CP
Arhgap31	7.66445e-08	0.202943	0.368	0.195	0.00112346	CP
Sox12	7.70412e-08	0.234883	0.158	0.035	0.00112927	CP
Cox11	7.78229e-08	0.231376	0.189	0.059	0.00114073	CP
Miat	7.8128e-08	0.392332	0.179	0.035	0.0011452	CP
[truncated: 54,320 more rows]
