# Supplementary material for: Olig2-astrocytes express neutral amino acid transporter SLC7A10 (Asc-1) in the adult brain
Source: Mol Brain. 2021 Nov 8;14:163. doi: 10.1186/s13041-021-00874-8 (PMC8573876; doi:10.1186/s13041-021-00874-8)
Supplement: Supplementary file 3 — Additional file 3: Table S2. Differential gene expression in astrocyte group (related to Fig. 2). [file 13041_2021_874_MOESM3_ESM.xlsx]

## Sheet: ASC_markers
Table S2: Differential gene expression in astrocyte group. (related to Fig. 2)
gene	raw p value on the MAST method	log fold-change of the average expression	% of cells detected in the cluster	% of cells detected in the all other clusters	adjusted p value based on Bonferroni correction	group
	0	1.35264	0.943	0.307	0	1
Sparc	2.72103e-237	0.898879	0.894	0.444	3.98849e-233	1
Slc6a11	1.51962e-211	0.58102	0.965	0.725	2.22746e-207	1
Atp1b2	1.49485e-198	0.343122	0.979	0.944	2.19115e-194	1
Cd81	7.26945e-195	0.286563	0.994	0.981	1.06556e-190	1
Itih3	8.51027e-191	0.954742	0.69	0.343	1.24744e-186	1
Nkain4	1.92889e-163	0.408466	0.876	0.804	2.82736e-159	1
Serpine2	7.90676e-158	0.378365	0.937	0.851	1.15897e-153	1
Gm3764	1.92856e-149	0.36254	0.977	0.891	2.82688e-145	1
Gjb6	5.98905e-137	0.442035	0.873	0.731	8.77875e-133	1
Slc7a10	6.28533e-135	0.454352	0.87	0.713	9.21303e-131	1
Sfrp5	2.42339e-128	1.21311	0.389	0.06	3.5522e-124	1
Gpr37l1	2.94797e-127	0.2668	0.989	0.95	4.32113e-123	1
Ramp1	1.13304e-118	0.31225	0.809	0.769	1.66081e-114	1
Tril	1.7943e-107	0.334428	0.735	0.682	2.63009e-103	1
Son	2.76791e-107	0.277691	0.894	0.875	4.05721e-103	1
Itm2c	4.29748e-105	0.277852	0.842	0.82	6.29924e-101	1
Slc25a5	5.77904e-105	0.293752	0.783	0.749	8.47091e-101	1
Lfng	6.81743e-105	0.519215	0.611	0.458	9.99299e-101	1
Sepp1	1.02919e-103	0.307245	0.911	0.845	1.50859e-99	1
Slc39a12	8.06654e-101	0.360899	0.669	0.605	1.18239e-96	1
Paqr6	2.06768e-99	0.814494	0.468	0.219	3.0308e-95	1
Nkx6-2	2.68479e-99	1.14775	0.344	0.07	3.93536e-95	1
Timp4	7.21963e-98	0.346026	0.682	0.622	1.05825e-93	1
Etnppl	1.05835e-96	0.821811	0.486	0.227	1.55133e-92	1
Slc4a4	5.59149e-94	0.339844	0.814	0.721	8.19601e-90	1
Arxes2	8.45343e-94	0.448325	0.535	0.439	1.2391e-89	1
Atp6v0b	4.15385e-93	0.286605	0.669	0.65	6.08871e-89	1
Phyhipl	2.96822e-90	0.333128	0.607	0.556	4.35082e-86	1
Camk2g	2.12793e-88	0.50291	0.522	0.389	3.11912e-84	1
Slc6a9	1.24425e-87	0.831508	0.448	0.182	1.82382e-83	1
Ddt	8.52258e-86	0.294375	0.532	0.513	1.24924e-81	1
Mdk	7.49521e-85	0.340559	0.553	0.509	1.09865e-80	1
Slc3a2	9.30585e-84	0.296942	0.669	0.633	1.36405e-79	1
Fgfr3	1.32844e-81	0.256526	0.708	0.692	1.94722e-77	1
Cit	4.85455e-81	0.818918	0.377	0.153	7.1158e-77	1
F3	8.24984e-81	0.276182	0.907	0.853	1.20926e-76	1
Paqr7	1.47771e-79	0.387683	0.545	0.465	2.16603e-75	1
Slc6a1	2.81298e-79	0.287251	0.829	0.764	4.12327e-75	1
Adgrg1	3.03066e-79	0.43645	0.499	0.402	4.44234e-75	1
Rab34	4.53497e-78	0.471575	0.522	0.403	6.64735e-74	1
Tlcd1	5.57158e-78	0.375431	0.606	0.515	8.16683e-74	1
Adrbk2	2.19539e-77	0.370167	0.528	0.462	3.21801e-73	1
5031439G07Rik	6.30391e-76	0.815562	0.355	0.142	9.24027e-72	1
Igsf1	1.42849e-74	0.956014	0.29	0.056	2.09388e-70	1
B230323A14Rik	1.42475e-73	0.908628	0.186	0.012	2.08839e-69	1
Lgi1	1.57954e-73	0.738592	0.373	0.172	2.31529e-69	1
2310022B05Rik	2.03801e-73	0.366636	0.549	0.48	2.98732e-69	1
Fry	1.9215e-72	0.828914	0.34	0.124	2.81653e-68	1
Pitpnc1	2.4556e-72	0.367714	0.529	0.461	3.59942e-68	1
Nebl	5.94276e-71	0.486077	0.446	0.334	8.71089e-67	1
Klf9	1.68029e-69	0.306475	0.435	0.41	2.46298e-65	1
Lrig1	1.12616e-68	0.744247	0.35	0.155	1.65073e-64	1
Gpld1	1.50863e-66	0.624337	0.401	0.232	2.21135e-62	1
Olig1	1.70203e-66	0.463301	0.406	0.307	2.49484e-62	1
Rrbp1	3.06023e-66	0.49673	0.436	0.31	4.48568e-62	1
Lsm6	3.25544e-65	0.296844	0.371	0.355	4.77183e-61	1
Tnik	4.54443e-65	0.323981	0.479	0.431	6.66122e-61	1
Sept4	2.79438e-64	0.662349	0.3	0.162	4.096e-60	1
Atp2a2	3.75995e-63	0.27071	0.446	0.434	5.51133e-59	1
Ddhd1	1.23099e-62	0.301288	0.47	0.436	1.80438e-58	1
Ncam1	2.04139e-62	0.362491	0.494	0.426	2.99226e-58	1
Sox8	2.84451e-61	0.421024	0.375	0.299	4.16948e-57	1
Ptch1	3.56517e-61	0.573304	0.379	0.241	5.22583e-57	1
Ssr2	1.59008e-60	0.327977	0.301	0.276	2.33074e-56	1
Mgst1	2.08561e-60	0.288107	0.419	0.401	3.05708e-56	1
Nnat	2.22166e-60	0.409365	0.586	0.483	3.2565e-56	1
Mpp6	9.06453e-58	0.634607	0.3	0.161	1.32868e-53	1
Tsc22d3	8.35784e-57	0.258278	0.459	0.446	1.22509e-52	1
Vwa1	1.82345e-56	0.585861	0.302	0.176	2.67282e-52	1
Pgm2	3.93289e-56	0.309078	0.334	0.308	5.76483e-52	1
Itpkb	4.91509e-56	0.674472	0.32	0.151	7.20454e-52	1
Lhfp	6.68278e-54	0.68546	0.297	0.133	9.79561e-50	1
Kcnn2	7.77172e-54	0.338249	0.302	0.271	1.13918e-49	1
Srsf1	1.20286e-53	0.263461	0.374	0.364	1.76316e-49	1
Smpd2	8.28164e-52	0.301453	0.34	0.313	1.21392e-47	1
BASC2	4.16413e-51	0.385474	0.367	0.296	6.10379e-47	1
Spon1	8.94712e-51	0.649911	0.286	0.139	1.31147e-46	1
Cuedc1	8.65291e-50	0.345359	0.305	0.264	1.26834e-45	1
Arxes1	5.58609e-49	0.56748	0.247	0.139	8.18809e-45	1
Gng11	1.56108e-48	0.568823	0.252	0.144	2.28823e-44	1
Lgmn	2.72854e-48	0.334322	0.339	0.293	3.9995e-44	1
Abhd14b	3.8176e-48	0.376971	0.315	0.257	5.59583e-44	1
Pnn	5.46673e-47	0.279898	0.326	0.308	8.01313e-43	1
Irx5	1.42973e-46	0.696696	0.116	0.007	2.09569e-42	1
Cyp2j6	4.62356e-46	0.419736	0.291	0.22	6.77722e-42	1
Trpm3	6.499e-46	0.651687	0.234	0.098	9.52624e-42	1
Hif1a	3.70469e-45	0.499132	0.26	0.166	5.43034e-41	1
Lrp1b	4.29549e-44	0.571039	0.257	0.138	6.29633e-40	1
Wsb1	5.12951e-44	0.376353	0.313	0.251	7.51883e-40	1
Mro	1.37671e-43	0.35591	0.336	0.273	2.01798e-39	1
Stx16	5.69536e-43	0.321024	0.327	0.283	8.34826e-39	1
Cyp2j9	1.39878e-42	0.36192	0.291	0.24	2.05033e-38	1
Ahcyl2	2.37846e-42	0.347147	0.251	0.21	3.48635e-38	1
Foxb1	9.77027e-42	0.641182	0.106	0.006	1.43213e-37	1
Gm11713	1.6213e-41	0.624334	0.271	0.132	2.3765e-37	1
Adgra1	1.66695e-41	0.595724	0.203	0.097	2.44342e-37	1
Gria1	2.84208e-41	0.64208	0.278	0.126	4.16592e-37	1
Cd38	2.63923e-40	0.567532	0.215	0.111	3.86858e-36	1
Plp1	2.79872e-40	0.271855	0.335	0.312	4.10236e-36	1
Dab2	3.01961e-40	0.702433	0.178	0.048	4.42615e-36	1
Chka	4.73061e-40	0.26137	0.276	0.262	6.93413e-36	1
B4gat1	6.14311e-39	0.260024	0.257	0.242	9.00456e-35	1
Ddit4	7.29384e-39	0.300879	0.282	0.248	1.06913e-34	1
Pygm	8.52686e-39	0.40599	0.258	0.19	1.24987e-34	1
Rnf215	1.46261e-38	0.303395	0.25	0.221	2.14389e-34	1
Hsd11b1	5.46263e-38	0.35018	0.387	0.315	8.00712e-34	1
Adgrb3	8.97589e-38	0.406155	0.238	0.175	1.31569e-33	1
Gpr37	9.20151e-38	0.298517	0.241	0.217	1.34876e-33	1
Sall2	1.43749e-37	0.303166	0.195	0.176	2.10707e-33	1
Lpcat3	2.20996e-37	0.314423	0.242	0.209	3.23936e-33	1
Mrps6	2.78056e-37	0.283297	0.202	0.185	4.07575e-33	1
Rdh5	3.4006e-37	0.60315	0.193	0.086	4.9846e-33	1
Pigs	4.20264e-37	0.253937	0.233	0.223	6.16023e-33	1
Atl2	4.26771e-37	0.299526	0.243	0.219	6.25561e-33	1
Ccdc190	8.02216e-37	0.291538	0.225	0.201	1.17589e-32	1
Slc2a1	2.2822e-36	0.34729	0.31	0.251	3.34526e-32	1
Tmbim1	3.29265e-36	0.319005	0.279	0.235	4.82636e-32	1
Gpcpd1	9.49674e-36	0.304625	0.239	0.208	1.39203e-31	1
Car14	9.73791e-36	0.648633	0.117	0.015	1.42738e-31	1
Endog	1.04135e-35	0.274796	0.194	0.178	1.52641e-31	1
Usp53	2.14369e-35	0.266153	0.214	0.201	3.14222e-31	1
Atp2c1	8.71875e-35	0.300604	0.231	0.203	1.27799e-30	1
Kcnq1ot1	3.01576e-34	0.335322	0.229	0.19	4.4205e-30	1
Itga6	3.38044e-34	0.283372	0.209	0.191	4.95505e-30	1
Marcks	1.34446e-33	0.289452	0.284	0.254	1.9707e-29	1
Asap1	3.65905e-33	0.519842	0.207	0.112	5.36343e-29	1
Grhpr	5.69741e-33	0.373526	0.185	0.14	8.35127e-29	1
Gstt1	2.44997e-32	0.272861	0.201	0.187	3.59117e-28	1
Mgat4c	4.39141e-32	0.608137	0.176	0.062	6.43693e-28	1
Mfsd2a	6.46223e-32	0.252677	0.236	0.219	9.47234e-28	1
Sorl1	1.15017e-31	0.311081	0.198	0.168	1.68592e-27	1
Usp2	1.18037e-30	0.265936	0.217	0.199	1.73019e-26	1
Adgrl3	6.67099e-30	0.368926	0.242	0.179	9.77834e-26	1
Rgs6	1.26047e-29	0.440634	0.202	0.13	1.8476e-25	1
Tbc1d10a	1.49332e-29	0.272394	0.219	0.193	2.1889e-25	1
Golgb1	2.82149e-29	0.273151	0.242	0.215	4.13574e-25	1
Pipox	3.55712e-29	0.579858	0.161	0.061	5.21403e-25	1
Tmcc3	5.79938e-29	0.397581	0.196	0.138	8.50073e-25	1
Aldh1a1	7.42578e-29	0.443949	0.204	0.128	1.08847e-24	1
Gpsm1	1.48547e-28	0.513527	0.14	0.064	2.17741e-24	1
Lrrc16a	2.53494e-28	0.343708	0.208	0.16	3.71572e-24	1
Chst10	4.97615e-28	0.296513	0.208	0.176	7.29405e-24	1
BC005561	1.14046e-27	0.275024	0.202	0.178	1.67169e-23	1
Ttc19	2.51972e-27	0.268317	0.207	0.182	3.6934e-23	1
Sh3pxd2b	3.26662e-27	0.285512	0.154	0.134	4.78821e-23	1
Paqr4	1.76845e-26	0.25071	0.175	0.16	2.5922e-22	1
Upf3b	3.03038e-26	0.340305	0.237	0.182	4.44194e-22	1
Plcb1	3.71956e-26	0.363364	0.21	0.156	5.45214e-22	1
Tecpr1	4.31797e-25	0.266409	0.156	0.137	6.32928e-21	1
Atp13a4	9.31471e-25	0.402345	0.219	0.145	1.36535e-20	1
Dfna5	1.03611e-24	0.459662	0.201	0.116	1.51873e-20	1
Olig2	1.15731e-24	0.436293	0.179	0.109	1.69639e-20	1
Chuk	1.58913e-24	0.253131	0.181	0.163	2.32934e-20	1
Tmem38a	3.02623e-24	0.320882	0.147	0.114	4.43585e-20	1
Ucp2	7.70439e-24	0.536232	0.113	0.031	1.12931e-19	1
Mboat2	1.38029e-23	0.320408	0.197	0.153	2.02323e-19	1
Prkca	1.75116e-23	0.261765	0.144	0.125	2.56685e-19	1
Gle1	3.08836e-23	0.259451	0.186	0.162	4.52691e-19	1
Kcnd2	5.06918e-23	0.517534	0.148	0.058	7.4304e-19	1
Ntrk3	5.68047e-23	0.452405	0.126	0.058	8.32643e-19	1
Mmp14	8.34773e-23	0.347617	0.138	0.098	1.22361e-18	1
Mical2	3.17095e-22	0.259885	0.188	0.164	4.64798e-18	1
Gdpd2	3.48119e-22	0.423929	0.169	0.098	5.10273e-18	1
Gmpr	3.77229e-22	0.476049	0.125	0.052	5.52942e-18	1
Mettl7a1	7.11356e-22	0.429804	0.166	0.095	1.04271e-17	1
Ttll3	1.23763e-21	0.483132	0.142	0.069	1.81411e-17	1
Heyl	1.59684e-21	0.498735	0.114	0.034	2.34064e-17	1
Parvb	3.18167e-21	0.37202	0.145	0.097	4.66369e-17	1
Adra2a	3.9523e-21	0.464026	0.116	0.046	5.79329e-17	1
Cdk5rap3	6.77916e-21	0.270018	0.153	0.128	9.9369e-17	1
B3galt2	9.68824e-21	0.341867	0.142	0.101	1.4201e-16	1
Gtf2ird1	9.94626e-21	0.396865	0.124	0.073	1.45792e-16	1
Slc22a4	1.7122e-19	0.418591	0.13	0.07	2.50974e-15	1
Dok7	2.34046e-19	0.353193	0.155	0.104	3.43064e-15	1
Lrrn2	5.66601e-19	0.448638	0.108	0.041	8.30523e-15	1
Tmc7	6.20412e-19	0.320689	0.125	0.092	9.09399e-15	1
Ebp	1.75346e-18	0.365421	0.105	0.063	2.57023e-14	1
Adora1	1.90108e-18	0.27204	0.156	0.127	2.7866e-14	1
Cdh20	2.14523e-18	0.314927	0.126	0.091	3.14448e-14	1
Fndc5	5.15502e-18	0.327735	0.137	0.098	7.55624e-14	1
Fam53b	9.34985e-18	0.293277	0.145	0.112	1.3705e-13	1
Pgf	1.6833e-17	0.389533	0.113	0.059	2.46738e-13	1
Wfs1	3.14917e-17	0.309101	0.146	0.105	4.61605e-13	1
Srgap1	7.90454e-17	0.404352	0.104	0.045	1.15865e-12	1
Smo	1.09344e-16	0.278608	0.126	0.098	1.60276e-12	1
Gpd1	1.23531e-16	0.356237	0.114	0.067	1.81072e-12	1
Brinp3	1.882e-16	0.283614	0.139	0.107	2.75864e-12	1
Ocrl	2.96488e-16	0.255744	0.146	0.119	4.34593e-12	1
Syn2	3.12666e-16	0.275779	0.134	0.106	4.58306e-12	1
Tspan5	3.58035e-16	0.268555	0.136	0.107	5.24808e-12	1
Itga7	4.72877e-16	0.3672	0.102	0.056	6.93144e-12	1
Ttyh2	6.73409e-16	0.347678	0.186	0.128	9.87082e-12	1
Sorbs2	1.16832e-15	0.321228	0.103	0.068	1.71253e-11	1
Efna2	1.90542e-15	0.275996	0.122	0.091	2.79297e-11	1
Plce1	4.57877e-15	0.38766	0.129	0.069	6.71156e-11	1
Acbd4	5.62728e-15	0.261971	0.104	0.08	8.24846e-11	1
Hrh1	1.55477e-14	0.31064	0.119	0.077	2.27899e-10	1
Cd27	2.24742e-14	0.391067	0.124	0.062	3.29426e-10	1
Gabbr2	6.50776e-13	0.301721	0.124	0.086	9.53908e-09	1
Chst12	1.03957e-12	0.293817	0.105	0.07	1.5238e-08	1
Vsir	2.77117e-11	0.314035	0.102	0.06	4.06199e-07	1
Mfge8	1.03007e-77	0.340155	0.986	0.807	1.50988e-73	2
Slco1c1	2.07922e-76	0.711684	0.689	0.308	3.04772e-72	2
Gnao1	8.98032e-72	0.570508	0.798	0.47	1.31634e-67	2
Dclk1	2.21377e-70	0.376225	0.953	0.729	3.24494e-66	2
Atp1b1	1.05869e-69	0.72793	0.616	0.264	1.55182e-65	2
Ppp1r3g	9.09985e-66	0.799086	0.491	0.168	1.33386e-61	2
Igfbp2	8.30398e-59	0.556366	0.643	0.298	1.2172e-54	2
Nupr1	1.87224e-58	0.841513	0.342	0.081	2.74433e-54	2
Msmo1	9.30257e-53	0.340085	0.935	0.706	1.36357e-48	2
Kcnk1	4.21416e-49	0.427716	0.823	0.544	6.17711e-45	2
Cadm1	2.61924e-48	0.403784	0.845	0.585	3.83929e-44	2
Cspg5	7.73345e-48	0.258572	0.977	0.798	1.13357e-43	2
Oaf	4.12226e-46	0.582729	0.582	0.308	6.04241e-42	2
Mgll	2.41808e-43	0.441285	0.755	0.503	3.54443e-39	2
Hmgn3	5.12791e-43	0.427011	0.766	0.512	7.51649e-39	2
Pmp22	8.2378e-42	0.581493	0.545	0.266	1.2075e-37	2
Slc9a3r1	3.15371e-40	0.368064	0.825	0.581	4.62271e-36	2
Btbd17	2.93223e-38	0.29877	0.893	0.659	4.29806e-34	2
Fjx1	1.33061e-37	0.390337	0.784	0.542	1.95041e-33	2
Rgcc	1.49396e-37	0.409843	0.752	0.498	2.18985e-33	2
Mertk	6.41738e-36	0.533606	0.528	0.274	9.4066e-32	2
Cml1	6.83738e-34	0.44533	0.64	0.378	1.00222e-29	2
Pantr1	1.08383e-33	0.300366	0.856	0.618	1.58868e-29	2
Car2	1.29868e-31	0.292348	0.857	0.643	1.90361e-27	2
Thrsp	2.39595e-30	0.42349	0.646	0.413	3.51199e-26	2
Rmst	2.87719e-28	0.52449	0.41	0.195	4.21739e-24	2
Cbr3	5.58171e-28	0.538694	0.365	0.178	8.18167e-24	2
Gm26917	1.16878e-27	0.420971	0.598	0.365	1.7132e-23	2
Ezr	5.94565e-27	0.446609	0.5	0.315	8.71513e-23	2
Tagln3	1.8259e-26	0.284617	0.8	0.582	2.67641e-22	2
Frmd4a	2.6276e-26	0.457622	0.505	0.284	3.85154e-22	2
Dbx2	1.541e-25	0.317498	0.728	0.505	2.2588e-21	2
Lhx2	3.62177e-25	0.449674	0.475	0.289	5.30879e-21	2
Fam181b	1.15113e-24	0.357504	0.661	0.458	1.68732e-20	2
Fermt2	3.71883e-24	0.357599	0.658	0.449	5.45106e-20	2
St6galnac5	3.91213e-23	0.486597	0.38	0.197	5.7344e-19	2
Tubb2a	4.81617e-23	0.286252	0.778	0.588	7.05954e-19	2
Il18	5.85641e-23	0.350018	0.64	0.434	8.58432e-19	2
Akt2	3.21925e-22	0.484597	0.337	0.175	4.71878e-18	2
Fam13c	7.40433e-22	0.511128	0.269	0.116	1.08533e-17	2
Slc48a1	6.45694e-21	0.36976	0.551	0.363	9.46459e-17	2
Abcb9	5.96222e-20	0.440211	0.388	0.212	8.73942e-16	2
Id4	1.73713e-19	0.262699	0.773	0.592	2.54629e-15	2
Car8	2.16192e-19	0.471021	0.137	0.036	3.16895e-15	2
Bmyc	2.97986e-19	0.310669	0.651	0.466	4.36787e-15	2
Rgs20	4.81986e-19	0.383291	0.481	0.309	7.06494e-15	2
Hacd2	4.01142e-18	0.306733	0.604	0.411	5.87994e-14	2
Dhrs7	6.41421e-18	0.367012	0.481	0.302	9.40195e-14	2
Pcyt2	1.48848e-17	0.282449	0.613	0.423	2.18181e-13	2
Fdft1	2.60927e-16	0.339818	0.517	0.352	3.82466e-12	2
Chst1	3.5648e-16	0.284268	0.621	0.441	5.22529e-12	2
Smpdl3a	7.18341e-16	0.273277	0.661	0.493	1.05294e-11	2
Fez1	4.69999e-15	0.264775	0.652	0.501	6.88924e-11	2
Sqle	5.4238e-15	0.36351	0.416	0.269	7.95021e-11	2
Gm26843	5.43718e-15	0.431428	0.18	0.072	7.96981e-11	2
Mir124-2hg	1.01678e-14	0.347126	0.438	0.279	1.4904e-10	2
Cpne2	1.24126e-14	0.412692	0.286	0.151	1.81943e-10	2
Eva1a	1.49411e-14	0.267454	0.632	0.47	2.19006e-10	2
Lmcd1	1.94203e-14	0.403169	0.258	0.148	2.84662e-10	2
Chst2	2.06728e-14	0.318728	0.509	0.36	3.03022e-10	2
Btg1	2.08834e-14	0.334065	0.455	0.302	3.06109e-10	2
Ugp2	2.83596e-14	0.266845	0.623	0.473	4.15694e-10	2
Eogt	1.18416e-13	0.37787	0.13	0.043	1.73574e-09	2
Amer2	2.32325e-13	0.369019	0.339	0.2	3.40541e-09	2
Lix1	2.36091e-13	0.32487	0.444	0.298	3.46062e-09	2
Ccnd2	2.80038e-13	0.387826	0.284	0.162	4.1048e-09	2
Fdps	3.78935e-13	0.331782	0.416	0.268	5.55443e-09	2
Smim3	4.06971e-13	0.399878	0.225	0.111	5.96539e-09	2
Tsc22d3	4.80858e-13	0.27408	0.578	0.421	7.04841e-09	2
Lmo4	1.74266e-12	0.289554	0.5	0.36	2.55439e-08	2
Gm26699	2.8345e-12	0.325459	0.304	0.173	4.15481e-08	2
Dusp6	2.8561e-12	0.378325	0.199	0.092	4.18647e-08	2
Cox10	2.98988e-12	0.38322	0.234	0.123	4.38256e-08	2
Clmn	3.54765e-12	0.316917	0.41	0.277	5.20014e-08	2
Tifa	3.98522e-12	0.386613	0.219	0.118	5.84154e-08	2
Dusp1	4.56986e-12	0.392143	0.179	0.082	6.6985e-08	2
Rorb	4.61612e-12	0.273695	0.53	0.392	6.7663e-08	2
Hes1	8.94407e-12	0.320018	0.356	0.218	1.31102e-07	2
Cdkn2c	1.03911e-11	0.366631	0.124	0.047	1.52313e-07	2
Rapgef3	6.34021e-11	0.304017	0.371	0.238	9.29349e-07	2
Gpr19	8.67723e-11	0.328296	0.304	0.182	1.27191e-06	2
Sgip1	1.03254e-10	0.320798	0.337	0.211	1.51349e-06	2
Asah1	1.03539e-10	0.283994	0.46	0.328	1.51768e-06	2
Hivep3	1.29271e-10	0.344445	0.258	0.145	1.89486e-06	2
Ldha	1.68756e-10	0.284708	0.435	0.308	2.47362e-06	2
Meis2	2.42293e-10	0.308379	0.362	0.24	3.55153e-06	2
Efhd2	2.95584e-10	0.287947	0.408	0.289	4.33267e-06	2
Mvd	3.51303e-10	0.314078	0.334	0.211	5.1494e-06	2
Grm3	3.64802e-10	0.318779	0.307	0.189	5.34727e-06	2
Ddit4l	5.51016e-10	0.349378	0.194	0.105	8.07679e-06	2
Ccdc141	6.0495e-10	0.258478	0.306	0.188	8.86736e-06	2
Emx2	6.32756e-10	0.34106	0.143	0.074	9.27494e-06	2
Cend1	6.50093e-10	0.337692	0.205	0.108	9.52906e-06	2
Rbmx	6.89125e-10	0.297301	0.301	0.183	1.01012e-05	2
Crot	7.01753e-10	0.298982	0.37	0.251	1.02863e-05	2
Fam181a	7.75695e-10	0.334948	0.225	0.122	1.13701e-05	2
St3gal4	1.00167e-09	0.284269	0.349	0.225	1.46825e-05	2
Atp6v1e1	1.18415e-09	0.261037	0.458	0.338	1.73573e-05	2
Crlf3	1.32916e-09	0.325938	0.255	0.149	1.94829e-05	2
Fam49b	2.23815e-09	0.327549	0.236	0.143	3.28067e-05	2
Gramd3	2.38256e-09	0.306522	0.312	0.199	3.49235e-05	2
Neat1	2.83614e-09	0.279104	0.393	0.268	4.15722e-05	2
Mcur1	4.19578e-09	0.305701	0.286	0.189	6.15018e-05	2
Jun	6.14797e-09	0.326007	0.233	0.14	9.01169e-05	2
Dhcr7	6.87957e-09	0.263753	0.342	0.223	0.000100841	2
Pou2f1	7.55309e-09	0.308133	0.286	0.185	0.000110713	2
Lypd6	1.19507e-08	0.31409	0.113	0.048	0.000175173	2
Gas1	2.0463e-08	0.281642	0.331	0.222	0.000299946	2
Fzd2	2.08295e-08	0.258982	0.359	0.242	0.000305319	2
Prr5	2.12291e-08	0.314508	0.23	0.135	0.000311176	2
Arhgap31	2.12514e-08	0.30627	0.134	0.061	0.000311503	2
Slc25a35	2.26174e-08	0.290662	0.115	0.048	0.000331526	2
Gale	2.46369e-08	0.285639	0.113	0.047	0.000361127	2
Tiparp	2.68261e-08	0.303391	0.233	0.138	0.000393217	2
Irf2bpl	2.7879e-08	0.297149	0.273	0.175	0.00040865	2
Apln	2.8754e-08	0.29673	0.241	0.143	0.000421476	2
Ttc3	3.31176e-08	0.271572	0.351	0.242	0.000485438	2
Phlda1	3.43785e-08	0.312801	0.179	0.098	0.000503921	2
Orai1	4.42595e-08	0.301769	0.234	0.14	0.000648756	2
Ggt7	8.58099e-08	0.284271	0.148	0.073	0.0012578	2
Sco2	9.18262e-08	0.295385	0.165	0.087	0.00134599	2
Sap30	9.55942e-08	0.301569	0.14	0.072	0.00140122	2
Kif21b	1.20254e-07	0.261352	0.107	0.046	0.00176268	2
Chrdl1	1.25378e-07	0.293438	0.165	0.101	0.00183779	2
Fbxo44	1.52988e-07	0.25678	0.354	0.249	0.00224249	2
Gpc6	2.04194e-07	0.288341	0.239	0.153	0.00299307	2
Fuom	2.39374e-07	0.269424	0.292	0.2	0.00350874	2
Ephx2	2.74944e-07	0.257098	0.267	0.195	0.00403013	2
Scara3	4.42256e-07	0.26616	0.283	0.192	0.00648259	2
Tank	7.02014e-07	0.277527	0.216	0.143	0.0102901	2
Rpp14	7.052e-07	0.278354	0.171	0.098	0.0103368	2
Ptchd4	7.73489e-07	0.289225	0.186	0.11	0.0113378	2
Acat2	2.01987e-06	0.272308	0.186	0.112	0.0296072	2
Pax6	2.16812e-06	0.255163	0.25	0.176	0.0317803	2
Mmgt2	2.18238e-06	0.275898	0.182	0.111	0.0319893	2
Rrs1	2.80137e-06	0.254284	0.242	0.159	0.0410625	2
Ankrd29	2.93679e-06	0.26976	0.118	0.066	0.0430475	2
Nop56	3.31056e-06	0.250826	0.205	0.126	0.0485262	2
Bcat2	3.5472e-06	0.269486	0.113	0.056	0.0519948	2
Gsap	5.83516e-06	0.263773	0.179	0.111	0.0855318	2
Tmem11	7.99789e-06	0.252896	0.199	0.13	0.117233	2
Upp1	8.19894e-06	0.257513	0.107	0.054	0.12018	2
Fezf2	9.39955e-06	0.257156	0.113	0.064	0.137779	2
Nr2e1	1.14079e-05	0.250847	0.188	0.121	0.167217	2
Crym	1.48029e-65	1.19538	0.266	0.029	2.16981e-61	3
Pantr1	3.25384e-53	0.406558	0.912	0.617	4.76948e-49	3
Cspg5	1.12875e-49	0.257517	0.994	0.802	1.65452e-45	3
Fjx1	2.29095e-46	0.408781	0.853	0.539	3.35808e-42	3
Crip2	4.6801e-43	0.443567	0.745	0.423	6.86009e-39	3
Slco1c1	5.85874e-41	0.351624	0.615	0.335	8.58774e-37	3
Id4	5.60568e-39	0.357453	0.862	0.582	8.2168e-35	3
Rgcc	4.00591e-38	0.380976	0.795	0.499	5.87187e-34	3
Bmyc	7.84264e-38	0.407019	0.754	0.454	1.14957e-33	3
Phgdh	1.35684e-37	0.313139	0.899	0.641	1.98886e-33	3
Gnao1	2.16652e-36	0.306794	0.767	0.487	3.17569e-32	3
Tubb2b	5.21954e-31	0.255894	0.92	0.7	7.6508e-27	3
Scrg1	3.63614e-30	0.339324	0.752	0.487	5.32985e-26	3
Fbxo2	6.71825e-30	0.301166	0.7	0.445	9.84762e-26	3
Oaf	7.84883e-30	0.417404	0.581	0.318	1.15048e-25	3
Scg3	1.55316e-29	0.279575	0.883	0.654	2.27663e-25	3
Btg1	8.28902e-28	0.437704	0.544	0.291	1.215e-23	3
Atp1b1	3.55412e-26	0.415648	0.534	0.291	5.20962e-22	3
Ddah1	1.03111e-25	0.320162	0.669	0.424	1.51139e-21	3
Id3	1.48581e-25	0.342623	0.741	0.496	2.17791e-21	3
Lxn	3.19505e-24	0.260616	0.749	0.519	4.6833e-20	3
Prelp	2.01958e-23	0.425505	0.384	0.182	2.9603e-19	3
Dkk3	2.85513e-23	0.490838	0.369	0.166	4.18505e-19	3
Ppp1r3g	6.92555e-23	0.36564	0.389	0.198	1.01515e-18	3
Ugp2	1.78765e-22	0.286922	0.695	0.465	2.62034e-18	3
Naaa	4.39744e-22	0.444916	0.454	0.239	6.44577e-18	3
Hapln1	7.51573e-22	0.477943	0.358	0.163	1.10166e-17	3
Ngef	1.26221e-19	0.320224	0.432	0.242	1.85015e-15	3
Lix1	1.41497e-19	0.316575	0.495	0.294	2.07407e-15	3
Acot1	5.84952e-19	0.389666	0.354	0.175	8.57422e-15	3
Ephx2	1.34021e-18	0.397721	0.361	0.18	1.96447e-14	3
Chst2	2.46681e-17	0.269939	0.549	0.358	3.61584e-13	3
Gdf10	1.1845e-16	0.399664	0.175	0.058	1.73625e-12	3
Lmcd1	2.87141e-16	0.413647	0.302	0.144	4.20891e-12	3
Fam171b	2.90914e-16	0.269956	0.544	0.356	4.26422e-12	3
Eci2	4.23014e-16	0.30408	0.501	0.313	6.20054e-12	3
Psat1	5.02607e-16	0.320833	0.497	0.308	7.36721e-12	3
Scara3	5.37817e-16	0.382054	0.35	0.183	7.88332e-12	3
Gm11627	1.31885e-15	0.360308	0.324	0.166	1.93318e-11	3
Lhx2	2.42279e-15	0.319237	0.479	0.295	3.55133e-11	3
Wscd1	2.70404e-15	0.296552	0.445	0.271	3.96358e-11	3
Six3	3.59662e-15	0.350495	0.125	0.035	5.27192e-11	3
Rgs20	1.54774e-14	0.266055	0.488	0.314	2.26868e-10	3
Fam13c	3.01536e-14	0.353574	0.259	0.123	4.41992e-10	3
Acaa2	3.35196e-14	0.306613	0.419	0.252	4.91331e-10	3
Grm3	5.68227e-14	0.294425	0.335	0.188	8.32907e-10	3
Rbp1	4.89762e-13	0.353103	0.382	0.223	7.17893e-09	3
Idh2	1.61829e-12	0.268606	0.436	0.278	2.37209e-08	3
Lap3	2.05187e-12	0.252777	0.495	0.332	3.00763e-08	3
Gldc	2.28599e-12	0.286331	0.399	0.245	3.3508e-08	3
Crot	2.37359e-12	0.254996	0.399	0.25	3.47921e-08	3
Ezr	4.55676e-12	0.264819	0.486	0.324	6.67929e-08	3
Adh5	6.85599e-12	0.275924	0.345	0.205	1.00495e-07	3
Id1	1.71241e-11	0.263619	0.305	0.178	2.51006e-07	3
Pou2f1	2.76339e-11	0.274198	0.313	0.183	4.05057e-07	3
Psph	3.09543e-11	0.253571	0.432	0.284	4.53729e-07	3
Rbms1	5.06927e-11	0.321631	0.168	0.07	7.43054e-07	3
Ndp	5.32906e-11	0.261742	0.281	0.16	7.81133e-07	3
Ankrd29	6.63331e-11	0.315472	0.153	0.061	9.7231e-07	3
Pdzph1	7.22523e-11	0.336028	0.212	0.102	1.05907e-06	3
Pacrg	1.36964e-10	0.320072	0.345	0.207	2.00761e-06	3
Fars2	8.712e-10	0.26911	0.205	0.105	1.27701e-05	3
Gm26843	1.11371e-09	0.27531	0.168	0.078	1.63248e-05	3
Carkd	1.80966e-09	0.272127	0.33	0.202	2.6526e-05	3
Foxg1	2.58888e-09	0.279338	0.331	0.205	3.79478e-05	3
Phlda1	4.48586e-09	0.298977	0.196	0.098	6.57538e-05	3
Prdx4	6.94856e-09	0.254253	0.268	0.159	0.000101852	3
Cdo1	3.54096e-08	0.278943	0.117	0.048	0.000519034	3
Selenbp1	5.12682e-08	0.259722	0.251	0.148	0.00075149	3
Cox10	5.7224e-08	0.252394	0.225	0.129	0.000838789	3
Nr2e1	7.16725e-08	0.250361	0.212	0.119	0.00105057	3
Add1	8.26245e-08	0.267395	0.279	0.171	0.00121111	3
Maged2	1.2373e-07	0.269832	0.218	0.122	0.00181364	3
Fezf2	1.78328e-06	0.260741	0.13	0.063	0.0261393	3
Cav2	1.96443e-06	0.251277	0.164	0.088	0.0287946	3
Hopx	1.95169e-05	0.250776	0.179	0.106	0.286079	3
Gfap	3.98509e-57	0.680514	0.652	0.23	5.84134e-53	4
Pantr1	9.25141e-38	0.385343	0.938	0.632	1.35607e-33	4
Rpsa	3.66708e-36	0.315455	0.808	0.492	5.37521e-32	4
Kif5a	4.71085e-33	0.671981	0.546	0.221	6.90516e-29	4
Rps21	5.71901e-33	0.353148	0.879	0.565	8.38292e-29	4
Ddah1	2.02769e-32	0.391981	0.755	0.43	2.97219e-28	4
Fam171b	2.10157e-32	0.497361	0.69	0.352	3.08048e-28	4
Rpl29	9.33472e-32	0.281512	0.758	0.472	1.36828e-27	4
S100a6	1.24624e-31	0.372656	0.622	0.326	1.82674e-27	4
Scrg1	2.02678e-31	0.31288	0.802	0.498	2.97086e-27	4
Sesn3	5.24707e-30	0.478973	0.454	0.184	7.69115e-26	4
Ddn	6.18803e-30	0.633198	0.23	0.041	9.07041e-26	4
Tmem47	8.87296e-30	0.327452	0.838	0.534	1.3006e-25	4
Scg3	1.53336e-29	0.271855	0.932	0.663	2.2476e-25	4
Rpl30	4.02157e-29	0.327097	0.826	0.527	5.89482e-25	4
Fam107a	9.95029e-29	0.337207	0.882	0.591	1.45851e-24	4
Hopx	1.08059e-28	0.599241	0.33	0.094	1.58393e-24	4
Rps10	1.49569e-28	0.337153	0.853	0.555	2.19239e-24	4
Naaa	1.85857e-28	0.415137	0.516	0.246	2.72429e-24	4
mt-Nd4l	3.9434e-28	0.411721	0.625	0.327	5.78024e-24	4
Epas1	9.07832e-28	0.35144	0.44	0.204	1.3307e-23	4
Lix1	3.3952e-27	0.356653	0.566	0.299	4.97669e-23	4
Canx	1.00646e-26	0.331355	0.605	0.338	1.47527e-22	4
2900052N01Rik	1.34636e-26	0.317146	0.457	0.229	1.9735e-22	4
Add3	2.37185e-26	0.417072	0.504	0.24	3.47666e-22	4
Itgav	2.66909e-26	0.288351	0.416	0.204	3.91235e-22	4
Eif4g2	2.94767e-26	0.338926	0.661	0.381	4.32069e-22	4
Prelp	3.83709e-26	0.374037	0.416	0.191	5.62441e-22	4
Rps25	3.90758e-26	0.26787	0.909	0.649	5.72774e-22	4
Psat1	4.56212e-26	0.253685	0.543	0.314	6.68715e-22	4
Rplp1	7.11404e-26	0.253479	0.929	0.681	1.04278e-21	4
Rpl35a	7.9784e-26	0.26313	0.935	0.69	1.16947e-21	4
Gldc	1.19018e-25	0.445794	0.51	0.243	1.74457e-21	4
Rpl38	1.32694e-25	0.281939	0.82	0.546	1.94503e-21	4
Selm	1.91443e-25	0.306062	0.528	0.287	2.80617e-21	4
Agpat3	4.96846e-25	0.28871	0.519	0.286	7.28276e-21	4
Rpl22l1	5.41016e-25	0.253449	0.823	0.563	7.93021e-21	4
Gm9843	6.81202e-25	0.319893	0.617	0.355	9.98505e-21	4
Rps17	7.08134e-25	0.250595	0.914	0.665	1.03798e-20	4
Kif1a	1.30623e-24	0.355507	0.546	0.288	1.91467e-20	4
Ppp1r3c	2.32109e-24	0.301602	0.46	0.238	3.40225e-20	4
Aplp2	3.75271e-24	0.260002	0.575	0.342	5.50073e-20	4
Rpl39	6.23304e-24	0.275422	0.855	0.593	9.13639e-20	4
Rplp2	7.48272e-24	0.260617	0.814	0.555	1.09682e-19	4
Aldh6a1	1.04974e-23	0.325123	0.484	0.252	1.5387e-19	4
Ppp1cb	1.58396e-23	0.312043	0.496	0.266	2.32176e-19	4
Camk2a	1.86178e-23	0.602846	0.271	0.075	2.729e-19	4
Nrxn2	2.09245e-23	0.275386	0.652	0.4	3.06712e-19	4
Spred1	2.17716e-23	0.36268	0.481	0.243	3.19128e-19	4
Fbxo2	2.5147e-23	0.318383	0.729	0.458	3.68605e-19	4
Rpl12	2.95803e-23	0.254754	0.605	0.37	4.33588e-19	4
Rpl36a	6.16072e-23	0.266043	0.758	0.501	9.03038e-19	4
Igfbp5	7.3342e-23	0.314947	0.342	0.157	1.07505e-18	4
Atp6v1a	7.76418e-23	0.344077	0.345	0.149	1.13807e-18	4
Plxnb1	1.17614e-22	0.33369	0.448	0.224	1.72399e-18	4
Lhx2	1.22192e-22	0.411604	0.563	0.298	1.79109e-18	4
Ctnnd2	1.30606e-22	0.315659	0.584	0.336	1.91442e-18	4
Rapgef4	1.65904e-22	0.581429	0.304	0.096	2.43183e-18	4
Lrrc58	1.77192e-22	0.265429	0.634	0.394	2.59727e-18	4
Rps29	2.39234e-22	0.285299	0.894	0.648	3.50668e-18	4
Rab10	4.54382e-22	0.258941	0.543	0.322	6.66033e-18	4
Tmod2	6.18467e-22	0.304944	0.442	0.23	9.06548e-18	4
Emx2	1.03045e-21	0.473065	0.242	0.07	1.51043e-17	4
Nr2f1	1.12972e-21	0.304322	0.428	0.223	1.65595e-17	4
Scd1	1.50739e-21	0.299982	0.395	0.199	2.20953e-17	4
Scara3	1.53274e-21	0.366077	0.395	0.189	2.24669e-17	4
Dkk3	2.65728e-21	0.413555	0.392	0.176	3.89504e-17	4
Kif5c	4.11234e-21	0.537012	0.23	0.061	6.02787e-17	4
Ttyh3	5.58851e-21	0.264505	0.608	0.374	8.19163e-17	4
Gm11681	8.14025e-21	0.513698	0.162	0.027	1.1932e-16	4
Rpl37	1.19061e-20	0.254081	0.935	0.725	1.7452e-16	4
Thbs4	3.65878e-20	0.521615	0.153	0.026	5.36305e-16	4
Gnb1	1.39201e-19	0.318074	0.572	0.338	2.04041e-15	4
Gng12	1.52303e-19	0.337024	0.437	0.225	2.23246e-15	4
Pfdn2	1.66009e-19	0.278986	0.525	0.308	2.43336e-15	4
Lrrc4b	1.9415e-19	0.355654	0.357	0.166	2.84585e-15	4
Ndufa1	2.04147e-19	0.269573	0.487	0.281	2.99239e-15	4
Ckap5	2.45017e-19	0.294787	0.401	0.21	3.59145e-15	4
Hmgcs1	2.76256e-19	0.2533	0.602	0.38	4.04936e-15	4
Scarb2	2.99475e-19	0.304875	0.386	0.195	4.3897e-15	4
Lgr4	4.69258e-19	0.291444	0.357	0.179	6.87839e-15	4
Mtpn	4.93835e-19	0.275539	0.33	0.161	7.23864e-15	4
Papss2	6.19357e-19	0.425817	0.268	0.094	9.07853e-15	4
Clip3	7.04696e-19	0.315703	0.33	0.156	1.03294e-14	4
Guk1	9.68506e-19	0.272512	0.46	0.261	1.41964e-14	4
Dennd5a	1.49773e-18	0.385881	0.316	0.13	2.19538e-14	4
Nckap1	2.76346e-18	0.293192	0.428	0.231	4.05068e-14	4
1110008P14Rik	3.99523e-18	0.292092	0.304	0.14	5.8562e-14	4
Chst2	4.23395e-18	0.298488	0.593	0.365	6.20612e-14	4
Dazap2	6.53911e-18	0.252056	0.587	0.373	9.58503e-14	4
Zfp365	9.48026e-18	0.452282	0.174	0.042	1.38962e-13	4
Neurl1a	1.2752e-17	0.393022	0.106	0.012	1.86919e-13	4
Impad1	1.89536e-17	0.257583	0.33	0.169	2.77823e-13	4
1190005I06Rik	2.77266e-17	0.28555	0.434	0.243	4.06416e-13	4
Acot11	3.23484e-17	0.305001	0.324	0.155	4.74163e-13	4
Gm20594	3.89412e-17	0.375527	0.263	0.105	5.708e-13	4
Ids	5.44127e-17	0.482442	0.204	0.056	7.97582e-13	4
Rpl35	6.7639e-17	0.291542	0.445	0.25	9.91453e-13	4
Pink1	1.02446e-16	0.297454	0.369	0.191	1.50165e-12	4
Rps28	1.11715e-16	0.274117	0.457	0.265	1.63753e-12	4
Rpl9-ps6	1.17662e-16	0.346634	0.336	0.16	1.72468e-12	4
S100a10	1.21327e-16	0.384425	0.348	0.16	1.7784e-12	4
Cav2	1.7984e-16	0.371066	0.233	0.085	2.63609e-12	4
Rad21	1.97441e-16	0.342571	0.265	0.11	2.89409e-12	4
Tspan12	2.3454e-16	0.315703	0.301	0.14	3.43789e-12	4
Gm17750	2.76283e-16	0.367991	0.327	0.149	4.04975e-12	4
Cnih2	3.60578e-16	0.43219	0.204	0.064	5.28535e-12	4
Fam168b	3.61657e-16	0.389259	0.316	0.138	5.30116e-12	4
Mxi1	5.06135e-16	0.311034	0.286	0.13	7.41893e-12	4
Ssfa2	5.52281e-16	0.331077	0.233	0.09	8.09533e-12	4
1810041L15Rik	6.25179e-16	0.44196	0.168	0.042	9.16387e-12	4
Amfr	8.12285e-16	0.255012	0.383	0.214	1.19065e-11	4
Nde1	9.19468e-16	0.320023	0.251	0.107	1.34776e-11	4
Fam168a	9.48778e-16	0.270287	0.301	0.15	1.39072e-11	4
Mfap3l	1.14585e-15	0.38649	0.324	0.146	1.67958e-11	4
Ywhag	1.1952e-15	0.250369	0.236	0.104	1.75192e-11	4
Lrp4	1.39636e-15	0.39501	0.286	0.12	2.04678e-11	4
C4b	1.52076e-15	0.351944	0.271	0.116	2.22913e-11	4
Purb	1.63923e-15	0.362511	0.378	0.187	2.40279e-11	4
Lgals1	1.66099e-15	0.332177	0.354	0.179	2.43468e-11	4
Fbxl16	1.88885e-15	0.405393	0.15	0.036	2.76867e-11	4
Igdcc4	1.9202e-15	0.316306	0.336	0.166	2.81463e-11	4
Sod1	3.06797e-15	0.258233	0.425	0.245	4.49703e-11	4
Mib1	3.10452e-15	0.390859	0.236	0.086	4.5506e-11	4
Hpcal4	3.36907e-15	0.469181	0.171	0.044	4.93838e-11	4
Pcbd2	4.02816e-15	0.253087	0.286	0.142	5.90448e-11	4
Ptprs	4.39383e-15	0.284179	0.336	0.173	6.44047e-11	4
Pnpla8	6.44504e-15	0.270038	0.254	0.116	9.44714e-11	4
Psd	6.95366e-15	0.521567	0.18	0.049	1.01927e-10	4
Psd3	6.97319e-15	0.368959	0.239	0.092	1.02213e-10	4
Itsn1	8.1168e-15	0.303511	0.26	0.116	1.18976e-10	4
Ghitm	9.13545e-15	0.274228	0.372	0.204	1.33907e-10	4
Foxg1	1.57885e-14	0.319629	0.386	0.207	2.31428e-10	4
Ppp2r2c	1.73584e-14	0.381866	0.139	0.034	2.5444e-10	4
Sort1	2.34748e-14	0.288715	0.221	0.092	3.44094e-10	4
Gmfb	3.51974e-14	0.338576	0.257	0.108	5.15924e-10	4
Dlg4	4.50187e-14	0.351008	0.204	0.074	6.59884e-10	4
Cyba	4.89709e-14	0.349965	0.263	0.113	7.17816e-10	4
Epb41l2	5.36395e-14	0.350448	0.277	0.124	7.86248e-10	4
Nudt3	5.3944e-14	0.306579	0.313	0.154	7.90711e-10	4
Hnrnpa0	5.41977e-14	0.284956	0.236	0.104	7.9443e-10	4
Axl	6.60785e-14	0.261894	0.324	0.172	9.68578e-10	4
Celf4	7.09475e-14	0.440756	0.236	0.089	1.03995e-09	4
Neo1	7.09937e-14	0.278264	0.215	0.089	1.04063e-09	4
Hapln1	7.16549e-14	0.266446	0.33	0.178	1.05032e-09	4
Pgrmc1	8.50373e-14	0.256129	0.333	0.181	1.24648e-09	4
Adcy2	1.33152e-13	0.267651	0.242	0.111	1.95174e-09	4
Timp2	1.48113e-13	0.313928	0.265	0.121	2.17103e-09	4
Cul3	1.87217e-13	0.353113	0.251	0.107	2.74423e-09	4
Bmpr1a	4.37782e-13	0.253773	0.26	0.125	6.41701e-09	4
mt-Nd6	4.47491e-13	0.34836	0.18	0.063	6.55932e-09	4
Cck	4.69826e-13	0.325998	0.145	0.043	6.88671e-09	4
Dock1	5.03027e-13	0.3141	0.218	0.089	7.37336e-09	4
Maob	6.1315e-13	0.352067	0.257	0.112	8.98756e-09	4
Hlf	8.66114e-13	0.280801	0.339	0.184	1.26955e-08	4
Arf3	9.49808e-13	0.416543	0.286	0.126	1.39223e-08	4
Cyb5b	1.04405e-12	0.292689	0.271	0.131	1.53037e-08	4
Bmpr1b	1.32252e-12	0.282031	0.268	0.131	1.93855e-08	4
Rb1	1.34738e-12	0.335818	0.251	0.111	1.97499e-08	4
Frrs1l	1.78567e-12	0.307803	0.112	0.024	2.61744e-08	4
Shank1	1.85306e-12	0.411369	0.168	0.052	2.71622e-08	4
Gm10073	1.92254e-12	0.285235	0.336	0.183	2.81806e-08	4
Tmsb10	2.21349e-12	0.339282	0.227	0.095	3.24453e-08	4
Ski	2.81645e-12	0.272951	0.186	0.074	4.12836e-08	4
Gm10076	2.93606e-12	0.35032	0.209	0.082	4.30368e-08	4
Wsb2	3.05858e-12	0.285582	0.209	0.089	4.48327e-08	4
Gng13	3.12379e-12	0.344005	0.189	0.071	4.57885e-08	4
Ctxn1	3.50229e-12	0.342173	0.227	0.096	5.13366e-08	4
Evi5	4.9615e-12	0.286957	0.248	0.117	7.27256e-08	4
Eid1	5.85068e-12	0.290283	0.212	0.092	8.57593e-08	4
Ppp1r9b	6.58559e-12	0.340375	0.248	0.111	9.65315e-08	4
Map4	7.00811e-12	0.2559	0.265	0.136	1.02725e-07	4
Dab1	7.41346e-12	0.357333	0.283	0.135	1.08667e-07	4
Ephb1	9.39157e-12	0.379402	0.142	0.039	1.37662e-07	4
Sh3bgrl	1.34163e-11	0.309557	0.271	0.131	1.96657e-07	4
Gli3	1.47163e-11	0.267526	0.265	0.135	2.15712e-07	4
Fezf2	2.50593e-11	0.327559	0.171	0.063	3.67319e-07	4
Sptbn2	3.79725e-11	0.354626	0.103	0.022	5.56601e-07	4
Cplx2	4.61584e-11	0.344987	0.18	0.067	6.7659e-07	4
Fam163a	1.02402e-10	0.267748	0.156	0.058	1.50101e-06	4
Rps27rt	1.02716e-10	0.272807	0.265	0.136	1.50562e-06	4
Ass1	1.55766e-10	0.271308	0.159	0.061	2.28322e-06	4
2510009E07Rik	1.7035e-10	0.282638	0.165	0.062	2.49698e-06	4
Ttc9b	2.06905e-10	0.259916	0.127	0.043	3.03281e-06	4
Dact3	2.48843e-10	0.338728	0.142	0.044	3.64754e-06	4
Irf2bp2	2.7509e-10	0.272611	0.224	0.107	4.03226e-06	4
Tpbg	2.85996e-10	0.26241	0.142	0.052	4.19212e-06	4
Anp32e	3.07317e-10	0.30309	0.257	0.127	4.50465e-06	4
Fam172a	3.64287e-10	0.272575	0.23	0.113	5.33972e-06	4
Grik5	6.84235e-10	0.254754	0.215	0.105	1.00295e-05	4
Eif2s3x	1.35259e-09	0.317396	0.165	0.063	1.98263e-05	4
Nrsn1	1.73068e-09	0.337151	0.209	0.093	2.53683e-05	4
Hnrnpa1	1.84968e-09	0.250377	0.277	0.154	2.71126e-05	4
Amot	2.45111e-09	0.266672	0.136	0.049	3.59283e-05	4
Arhgef9	5.91945e-09	0.255555	0.162	0.07	8.67673e-05	4
Zbtb18	5.93736e-09	0.295021	0.147	0.054	8.70298e-05	4
Picalm	8.03609e-09	0.265816	0.204	0.098	0.000117793	4
Acbd5	1.32214e-08	0.250857	0.201	0.097	0.0001938	4
Ppp2cb	1.65185e-08	0.275432	0.177	0.079	0.000242128	4
Erbb2ip	1.77677e-08	0.25483	0.189	0.089	0.000260439	4
Kif1c	2.01009e-08	0.258796	0.189	0.089	0.000294639	4
Nrgn	2.63168e-08	0.278349	0.174	0.079	0.000385751	4
Pccb	6.24369e-08	0.259059	0.177	0.081	0.0009152	4
Bcr	6.30728e-08	0.252319	0.13	0.049	0.000924521	4
Cenpb	8.10712e-08	0.2614	0.13	0.049	0.00118834	4
Tns3	1.16355e-07	0.308491	0.209	0.101	0.00170553	4
Rnf141	1.16363e-07	0.267183	0.142	0.056	0.00170565	4
Ncs1	1.5856e-07	0.274411	0.165	0.075	0.00232418	4
Tmcc2	2.10778e-07	0.263125	0.106	0.036	0.00308959	4
Nuf2	2.78704e-07	0.267637	0.112	0.039	0.00408524	4
Adam23	3.53675e-07	0.25331	0.195	0.098	0.00518417	4
Ildr2	7.87039e-07	0.268482	0.115	0.043	0.0115364	4
Gm10036	1.06985e-06	0.253596	0.198	0.103	0.0156818	4
Islr	3.71546e-163	1.66175	0.695	0.033	5.44612e-159	5
Prss23	5.36047e-127	1.48513	0.579	0.029	7.85738e-123	5
Fabp7	3.75045e-99	0.737902	0.992	0.589	5.49741e-95	5
6330403K07Rik	6.74396e-94	1.14215	0.801	0.185	9.8853e-90	5
Adgrb1	9.14969e-89	1.10867	0.827	0.228	1.34116e-84	5
Shisa9	7.12744e-87	1.05221	0.673	0.124	1.04474e-82	5
Sphk1	1.71138e-78	1.03009	0.293	0.004	2.50854e-74	5
Prpsap1	2.2435e-74	0.938557	0.68	0.157	3.28853e-70	5
Lyn	3.33558e-73	1.04117	0.342	0.014	4.88929e-69	5
Lmo1	1.78952e-72	1.06966	0.624	0.122	2.62307e-68	5
Sez6	5.15836e-72	1.09203	0.402	0.03	7.56113e-68	5
Igfbp2	3.6603e-69	0.9425	0.846	0.322	5.36526e-65	5
Slc6a9	4.22299e-69	0.731773	0.711	0.217	6.19006e-65	5
Ctnnbip1	5.11739e-58	0.897076	0.695	0.209	7.50107e-54	5
Sp8	1.06404e-55	0.836909	0.252	0.009	1.55968e-51	5
Cit	1.00419e-54	0.615944	0.575	0.185	1.47194e-50	5
Dner	1.78888e-54	0.821073	0.722	0.242	2.62215e-50	5
Slc6a11	3.15924e-54	0.447597	1	0.774	4.63082e-50	5
Enpp2	5.49719e-51	0.899676	0.391	0.055	8.05778e-47	5
Tshz2	7.16745e-49	0.835183	0.387	0.061	1.0506e-44	5
Chrdl1	4.22222e-45	0.855946	0.436	0.087	6.18892e-41	5
Hs3st3a1	1.58528e-43	0.842603	0.286	0.028	2.32371e-39	5
Cdh4	5.42542e-43	0.801119	0.301	0.033	7.95258e-39	5
Ncan	1.92614e-41	0.596682	0.793	0.368	2.82334e-37	5
Olig1	2.66238e-41	0.434627	0.673	0.306	3.90252e-37	5
Kcnj10	7.87845e-41	0.626924	0.771	0.346	1.15482e-36	5
Gria2	4.59809e-40	0.442345	0.974	0.657	6.73988e-36	5
Fndc5	6.5824e-40	0.635798	0.372	0.087	9.64849e-36	5
Ptcd1	1.67262e-39	0.726046	0.233	0.018	2.45173e-35	5
Epha4	1.08241e-38	0.740338	0.357	0.067	1.5866e-34	5
Slc38a3	5.29954e-38	0.561037	0.831	0.427	7.76806e-34	5
Ednrb	2.68626e-35	0.423041	0.906	0.54	3.93752e-31	5
Zfhx4	3.46495e-35	0.664293	0.263	0.037	5.07892e-31	5
Snx18	3.75563e-35	0.688481	0.376	0.086	5.50501e-31	5
Slc13a3	8.28946e-35	0.695884	0.372	0.085	1.21507e-30	5
Sdc3	2.03976e-34	0.589967	0.447	0.141	2.98988e-30	5
Fgfr1	1.08327e-33	0.535591	0.684	0.312	1.58786e-29	5
Epn2	1.51196e-32	0.613107	0.357	0.089	2.21624e-28	5
Cntn1	3.49335e-32	0.493996	0.372	0.115	5.12055e-28	5
Zic3	4.30184e-32	0.664892	0.237	0.03	6.30564e-28	5
Gfap	8.66626e-32	0.465498	0.571	0.246	1.2703e-27	5
Zic1	1.22277e-31	0.545448	0.289	0.064	1.79234e-27	5
Greb1	2.18298e-31	0.650735	0.188	0.014	3.19982e-27	5
Cdh2	3.14094e-31	0.511439	0.707	0.343	4.60399e-27	5
Grin3a	4.77918e-31	0.732949	0.282	0.047	7.00532e-27	5
Rcn2	6.19993e-31	0.409952	0.929	0.626	9.08785e-27	5
Cadps2	2.49592e-30	0.640466	0.184	0.014	3.65852e-26	5
St6galnac5	1.2513e-29	0.606926	0.534	0.206	1.83415e-25	5
Adam11	1.2482e-28	0.738942	0.289	0.057	1.82962e-24	5
Glrb	1.39193e-28	0.599467	0.436	0.145	2.04029e-24	5
Rhoq	2.18537e-28	0.546006	0.391	0.125	3.20331e-24	5
Ano1	7.08369e-28	0.510512	0.135	0.006	1.03833e-23	5
Lcat	9.72162e-28	0.494679	0.771	0.422	1.42499e-23	5
Plpp4	2.18653e-27	0.639372	0.241	0.04	3.20501e-23	5
Adgrg1	2.29304e-27	0.306253	0.707	0.406	3.36113e-23	5
Ntrk3	2.6676e-27	0.534065	0.263	0.061	3.91016e-23	5
Gldc	3.80215e-27	0.573114	0.571	0.244	5.57319e-23	5
Pygm	4.37116e-27	0.379632	0.436	0.19	6.40724e-23	5
Slc6a1	4.13627e-26	0.304418	0.974	0.766	6.06295e-22	5
Wnt7a	7.64635e-26	0.529199	0.395	0.137	1.1208e-21	5
Ank	1.12046e-25	0.390472	0.406	0.167	1.64237e-21	5
Slc20a2	3.12643e-25	0.493843	0.432	0.165	4.58273e-21	5
Hip1	3.47877e-25	0.548249	0.331	0.097	5.09919e-21	5
Gpd2	5.9959e-25	0.383628	0.485	0.225	8.78879e-21	5
Fkbp11	1.2153e-24	0.463468	0.154	0.015	1.78139e-20	5
Prex1	1.27951e-24	0.450406	0.609	0.301	1.87551e-20	5
Agpat3	2.70331e-24	0.398304	0.571	0.287	3.96251e-20	5
Dlgap1	5.03233e-24	0.300206	0.711	0.423	7.3764e-20	5
Gria1	6.00509e-24	0.420103	0.372	0.15	8.80226e-20	5
Cobll1	6.09559e-24	0.513872	0.15	0.013	8.93491e-20	5
Pcdh17	6.40418e-24	0.44161	0.361	0.133	9.38724e-20	5
Lrrtm3	9.4082e-24	0.429396	0.105	0.003	1.37905e-19	5
Aplp2	1.45521e-23	0.37155	0.632	0.342	2.13305e-19	5
Lrtm2	2.13751e-23	0.439404	0.297	0.097	3.13317e-19	5
Adam23	2.26381e-23	0.604655	0.323	0.089	3.31829e-19	5
Aqp4	3.27852e-23	0.284923	0.955	0.706	4.80565e-19	5
Loxl1	5.30914e-23	0.560433	0.177	0.022	7.78213e-19	5
Itgb8	5.5007e-23	0.39897	0.5	0.234	8.06293e-19	5
Gpc5	5.68702e-23	0.314575	0.571	0.315	8.33603e-19	5
Fam21	1.22706e-22	0.46542	0.504	0.228	1.79863e-18	5
Elovl5	1.35585e-22	0.322378	0.771	0.477	1.9874e-18	5
Agpat5	1.4426e-22	0.25386	0.718	0.453	2.11456e-18	5
Astn1	2.03741e-22	0.337224	0.402	0.183	2.98643e-18	5
Gas7	2.22813e-22	0.538446	0.203	0.034	3.266e-18	5
Ctsb	2.47506e-22	0.263009	0.895	0.624	3.62794e-18	5
Cdh19	3.51508e-22	0.419339	0.267	0.08	5.1524e-18	5
Slc4a4	6.00698e-22	0.279169	0.955	0.729	8.80504e-18	5
Itga6	1.34216e-21	0.271716	0.372	0.182	1.96734e-17	5
Lgals3bp	1.98528e-21	0.341736	0.308	0.121	2.91002e-17	5
Tmem35	2.32931e-21	0.518398	0.222	0.049	3.4143e-17	5
Nav1	2.73155e-21	0.576921	0.169	0.022	4.00391e-17	5
Slc15a2	3.72526e-21	0.298733	0.613	0.357	5.46048e-17	5
Tmem44	3.97277e-21	0.410991	0.402	0.17	5.82329e-17	5
Fam84a	5.54285e-21	0.456736	0.162	0.021	8.1247e-17	5
Gsta4	6.82929e-21	0.279949	0.477	0.257	1.00104e-16	5
Rab8b	9.39987e-21	0.414937	0.184	0.036	1.37783e-16	5
Cd302	1.09744e-20	0.295515	0.466	0.244	1.60862e-16	5
Canx	1.53755e-20	0.279614	0.59	0.345	2.25375e-16	5
Chst2	3.06467e-20	0.29803	0.62	0.368	4.4922e-16	5
Paqr8	3.21393e-20	0.277272	0.549	0.314	4.71097e-16	5
Sdk2	3.54943e-20	0.438913	0.173	0.03	5.20275e-16	5
Ttyh3	4.73949e-20	0.369477	0.658	0.375	6.94715e-16	5
Cldn19	5.18677e-20	0.420667	0.117	0.008	7.60277e-16	5
Kcnk2	8.97833e-20	0.408051	0.477	0.229	1.31604e-15	5
Jam2	9.59918e-20	0.294028	0.414	0.208	1.40705e-15	5
Elmo2	9.93534e-20	0.36226	0.417	0.194	1.45632e-15	5
Rgs3	1.19441e-19	0.334011	0.289	0.116	1.75077e-15	5
B2m	1.33642e-19	0.261704	0.59	0.353	1.95893e-15	5
Dio2	1.37344e-19	0.539439	0.338	0.115	2.01318e-15	5
Epha5	1.45998e-19	0.535599	0.301	0.093	2.14004e-15	5
Ptprg	1.75207e-19	0.494657	0.259	0.072	2.56819e-15	5
Dag1	2.04695e-19	0.328674	0.477	0.246	3.00042e-15	5
Fgf1	3.63733e-19	0.494355	0.327	0.115	5.3316e-15	5
Megf10	4.67971e-19	0.398983	0.346	0.142	6.85952e-15	5
Camk2d	5.46303e-19	0.331459	0.447	0.224	8.00771e-15	5
Prkab1	5.86504e-19	0.438588	0.15	0.023	8.59698e-15	5
Jup	8.86844e-19	0.36814	0.274	0.1	1.29994e-14	5
Galnt18	1.12758e-18	0.472008	0.214	0.053	1.65281e-14	5
Kcnj16	1.32471e-18	0.418446	0.406	0.182	1.94176e-14	5
Mageh1	1.34815e-18	0.305495	0.654	0.395	1.97611e-14	5
Tmem106b	1.4095e-18	0.30485	0.406	0.2	2.06604e-14	5
Kcnq1ot1	1.76835e-18	0.253047	0.368	0.187	2.59205e-14	5
Foxg1	1.80979e-18	0.41872	0.444	0.206	2.65278e-14	5
Agmo	2.47101e-18	0.361363	0.293	0.114	3.62201e-14	5
Pdpn	2.70313e-18	0.382684	0.47	0.236	3.96224e-14	5
Cadm4	2.71434e-18	0.257153	0.481	0.271	3.97867e-14	5
Pon2	2.81801e-18	0.274366	0.673	0.425	4.13064e-14	5
Olig2	2.86051e-18	0.253845	0.263	0.117	4.19293e-14	5
Sec11c	3.71325e-18	0.344306	0.534	0.29	5.44289e-14	5
Cyfip1	4.91782e-18	0.292971	0.414	0.214	7.20854e-14	5
Ryk	6.61122e-18	0.346319	0.338	0.148	9.69073e-14	5
B3galt2	7.87981e-18	0.30445	0.252	0.1	1.15502e-13	5
Rtn1	7.89778e-18	0.327962	0.346	0.157	1.15766e-13	5
Luzp2	8.02925e-18	0.303702	0.895	0.661	1.17693e-13	5
Pcdh7	1.18392e-17	0.334255	0.402	0.196	1.73539e-13	5
Purb	1.20753e-17	0.334774	0.395	0.19	1.76999e-13	5
Rab31	1.42476e-17	0.326243	0.308	0.13	2.08841e-13	5
Hlf	1.62047e-17	0.412979	0.402	0.182	2.37528e-13	5
Slc20a1	4.79619e-17	0.252335	0.508	0.296	7.03025e-13	5
Cyp4f15	5.1013e-17	0.297669	0.477	0.265	7.47748e-13	5
Tmem144	5.91182e-17	0.397159	0.199	0.055	8.66555e-13	5
Grin2b	6.25277e-17	0.405284	0.252	0.087	9.16531e-13	5
Robo2	7.26804e-17	0.494201	0.195	0.044	1.06535e-12	5
Ltbp1	8.22458e-17	0.459923	0.177	0.036	1.20556e-12	5
Kank1	8.58372e-17	0.414727	0.305	0.119	1.2582e-12	5
Sod1	8.62676e-17	0.274988	0.447	0.248	1.26451e-12	5
Irak2	2.47655e-16	0.375645	0.32	0.136	3.63013e-12	5
Cntnap2	2.60285e-16	0.459826	0.188	0.042	3.81526e-12	5
Wscd1	3.72561e-16	0.270454	0.485	0.282	5.461e-12	5
Axl	3.72954e-16	0.372129	0.372	0.171	5.46677e-12	5
Brinp3	4.13762e-16	0.294918	0.248	0.105	6.06492e-12	5
Hist1h4i	4.19247e-16	0.396095	0.226	0.072	6.14533e-12	5
Ddr1	4.38118e-16	0.395593	0.331	0.14	6.42194e-12	5
Lhfpl2	4.76129e-16	0.382839	0.192	0.05	6.9791e-12	5
Efhd2	5.48011e-16	0.275604	0.504	0.295	8.03275e-12	5
Fat1	5.66176e-16	0.376645	0.241	0.081	8.29901e-12	5
Grin2c	6.9343e-16	0.300548	0.553	0.33	1.01643e-11	5
Clcn2	1.01933e-15	0.381669	0.214	0.066	1.49413e-11	5
Car10	1.1043e-15	0.347108	0.132	0.025	1.61869e-11	5
Fam19a5	1.38991e-15	0.449827	0.335	0.137	2.03733e-11	5
Clcn3	1.65184e-15	0.256642	0.459	0.263	2.42126e-11	5
Etv5	2.07378e-15	0.259223	0.286	0.135	3.03975e-11	5
Fhl1	2.07772e-15	0.361819	0.316	0.137	3.04552e-11	5
Epas1	2.1486e-15	0.344476	0.417	0.211	3.14942e-11	5
Col9a3	2.66333e-15	0.422166	0.293	0.112	3.90391e-11	5
Rasa3	2.83568e-15	0.342923	0.267	0.109	4.15653e-11	5
Ctso	3.54813e-15	0.255314	0.53	0.324	5.20086e-11	5
Elovl2	4.24242e-15	0.436726	0.312	0.126	6.21854e-11	5
Npc1	5.03217e-15	0.314722	0.391	0.199	7.37616e-11	5
Chst11	5.03507e-15	0.451332	0.199	0.053	7.38041e-11	5
Pla2g16	6.1333e-15	0.26662	0.508	0.301	8.99019e-11	5
Cask	6.74571e-15	0.431159	0.222	0.068	9.88786e-11	5
Nlgn1	7.88638e-15	0.406052	0.289	0.115	1.15599e-10	5
Kcnip3	1.04123e-14	0.28807	0.391	0.208	1.52624e-10	5
Vim	1.19753e-14	0.397073	0.271	0.104	1.75534e-10	5
Trib1	1.38423e-14	0.393266	0.203	0.061	2.029e-10	5
Hsd17b4	1.70406e-14	0.26148	0.32	0.16	2.49781e-10	5
Fmnl2	2.28626e-14	0.264505	0.248	0.107	3.3512e-10	5
Ppp1r14c	3.655e-14	0.364488	0.165	0.044	5.3575e-10	5
Ptprs	4.3137e-14	0.329759	0.357	0.175	6.32302e-10	5
Clstn1	4.34076e-14	0.323464	0.38	0.193	6.36268e-10	5
Gmfb	4.72966e-14	0.308283	0.263	0.111	6.93273e-10	5
Ptchd4	6.08897e-14	0.325093	0.263	0.113	8.92521e-10	5
Tmco3	6.83119e-14	0.283847	0.233	0.096	1.00132e-09	5
Wfdc1	7.4796e-14	0.342812	0.128	0.025	1.09636e-09	5
Amfr	9.6105e-14	0.269787	0.391	0.217	1.40871e-09	5
Sipa1l2	9.97827e-14	0.384914	0.143	0.029	1.46261e-09	5
Mgat4c	1.0293e-13	0.259168	0.199	0.084	1.50875e-09	5
Bmpr1a	1.29205e-13	0.353578	0.293	0.126	1.89389e-09	5
Impad1	1.30571e-13	0.28466	0.338	0.172	1.91391e-09	5
Lzic	1.57761e-13	0.357841	0.154	0.038	2.31246e-09	5
Me1	1.61142e-13	0.259709	0.312	0.157	2.36201e-09	5
Lpar4	2.47393e-13	0.370566	0.241	0.091	3.62629e-09	5
Evi5	2.51197e-13	0.295756	0.267	0.118	3.68205e-09	5
Ptpn13	2.98022e-13	0.393479	0.192	0.057	4.36841e-09	5
Igdcc4	3.09416e-13	0.329531	0.342	0.169	4.53542e-09	5
PlASC1	4.99118e-13	0.352673	0.139	0.03	7.31607e-09	5
Mvb12b	8.60054e-13	0.393307	0.214	0.072	1.26067e-08	5
Slc23a2	8.91851e-13	0.291651	0.218	0.087	1.30728e-08	5
Efna5	1.05041e-12	0.415773	0.139	0.029	1.5397e-08	5
Cacng4	1.11499e-12	0.344027	0.128	0.026	1.63436e-08	5
Rhbdf1	1.15058e-12	0.368592	0.218	0.079	1.68653e-08	5
Mfap3l	1.20542e-12	0.466293	0.338	0.149	1.7669e-08	5
Fgfr2	1.31138e-12	0.446394	0.252	0.092	1.92223e-08	5
Kcng4	1.39363e-12	0.298297	0.12	0.025	2.04279e-08	5
Gem	1.91789e-12	0.287781	0.143	0.04	2.81124e-08	5
Adra2a	2.12033e-12	0.277479	0.165	0.057	3.10798e-08	5
Gareml	2.21943e-12	0.28635	0.248	0.112	3.25324e-08	5
Xylt1	2.31246e-12	0.316889	0.335	0.167	3.38961e-08	5
Nwd1	2.84063e-12	0.280855	0.214	0.089	4.1638e-08	5
Slc7a2	3.29683e-12	0.26063	0.316	0.164	4.83249e-08	5
Ptprf	3.34728e-12	0.319805	0.282	0.129	4.90644e-08	5
Etv1	3.97772e-12	0.336472	0.233	0.095	5.83054e-08	5
Tspan13	4.19224e-12	0.338063	0.154	0.042	6.14499e-08	5
Atxn1	4.26259e-12	0.269343	0.199	0.08	6.2481e-08	5
Rnf144a	4.27357e-12	0.30319	0.192	0.069	6.2642e-08	5
Rasl11a	4.69946e-12	0.262911	0.158	0.053	6.88847e-08	5
Cthrc1	6.06574e-12	0.323473	0.162	0.049	8.89116e-08	5
Gcnt4	6.40493e-12	0.386542	0.165	0.047	9.38835e-08	5
Nbl1	6.96273e-12	0.300407	0.188	0.067	1.0206e-07	5
Cmpk2	8.75704e-12	0.349561	0.109	0.019	1.28361e-07	5
Pm20d1	1.40868e-11	0.293817	0.128	0.032	2.06484e-07	5
Cpxm1	1.5652e-11	0.321688	0.124	0.028	2.29427e-07	5
Spry2	2.22517e-11	0.322191	0.44	0.254	3.26165e-07	5
Ptprd	2.28737e-11	0.26461	0.195	0.081	3.35283e-07	5
Hk1	2.6453e-11	0.287919	0.278	0.134	3.87747e-07	5
Smarcd3	4.16566e-11	0.328319	0.297	0.145	6.10603e-07	5
Kcna2	4.44679e-11	0.270172	0.263	0.128	6.5181e-07	5
Ehd3	5.0231e-11	0.263217	0.124	0.033	7.36285e-07	5
Ipo13	5.31263e-11	0.310953	0.165	0.056	7.78725e-07	5
Vav3	5.44875e-11	0.338614	0.169	0.055	7.98678e-07	5
Wwc1	5.74106e-11	0.263996	0.263	0.128	8.41524e-07	5
Traf4	1.34662e-10	0.26787	0.173	0.07	1.97388e-06	5
Btbd3	1.35414e-10	0.377214	0.195	0.069	1.9849e-06	5
Lrp5	1.41552e-10	0.327303	0.113	0.024	2.07487e-06	5
Sec63	1.54709e-10	0.251554	0.195	0.083	2.26772e-06	5
Ptprt	2.03691e-10	0.262177	0.177	0.069	2.9857e-06	5
Foxn2	2.0577e-10	0.272718	0.188	0.076	3.01617e-06	5
Rgs7	2.07128e-10	0.334527	0.207	0.084	3.03608e-06	5
Sept11	2.3529e-10	0.339415	0.214	0.085	3.44887e-06	5
3110039M20Rik.1	2.3864e-10	0.29949	0.12	0.029	3.49799e-06	5
Pag1	2.59936e-10	0.303685	0.211	0.09	3.81014e-06	5
Fam184b	3.01552e-10	0.343764	0.102	0.018	4.42016e-06	5
Tspan6	3.83947e-10	0.2614	0.195	0.081	5.6279e-06	5
Cdk17	4.1364e-10	0.251176	0.18	0.073	6.06314e-06	5
Azin1	4.35849e-10	0.326183	0.263	0.121	6.38867e-06	5
Extl3	4.50251e-10	0.275315	0.199	0.084	6.59978e-06	5
Caprin1	4.57229e-10	0.269998	0.282	0.146	6.70206e-06	5
Scamp1	5.23401e-10	0.32457	0.229	0.099	7.67201e-06	5
Slc35c2	5.81518e-10	0.353381	0.192	0.072	8.52389e-06	5
Me3	7.81601e-10	0.300027	0.128	0.035	1.14567e-05	5
Sgpl1	8.02605e-10	0.252064	0.165	0.063	1.17646e-05	5
Zhx3	9.40557e-10	0.273299	0.188	0.076	1.37867e-05	5
Gstt3	1.00241e-09	0.284584	0.158	0.058	1.46933e-05	5
Trp53inp2	1.18683e-09	0.269629	0.192	0.082	1.73966e-05	5
Sft2d2	2.31677e-09	0.292013	0.177	0.068	3.39592e-05	5
Hnrnpul1	2.5325e-09	0.270171	0.229	0.111	3.71214e-05	5
Sept9	4.10901e-09	0.302843	0.214	0.094	6.02298e-05	5
Zmpste24	4.36928e-09	0.276284	0.229	0.111	6.40449e-05	5
Plxdc2	4.84551e-09	0.269211	0.135	0.045	7.10254e-05	5
C1galt1c1	5.40251e-09	0.323978	0.233	0.106	7.91899e-05	5
Gm26721	9.15067e-09	0.301182	0.105	0.027	0.000134131	5
Dmp1	1.10702e-08	0.263163	0.154	0.059	0.000162267	5
B3galt1	1.22325e-08	0.252696	0.162	0.065	0.000179304	5
Dennd2a	1.2685e-08	0.270252	0.147	0.052	0.000185937	5
Fbf1	2.16063e-08	0.25963	0.117	0.035	0.000316705	5
Myh14	3.61414e-08	0.300219	0.184	0.077	0.000529761	5
Snx27	3.64204e-08	0.2553	0.211	0.103	0.00053385	5
Bmp1	4.08646e-08	0.300886	0.165	0.066	0.000598993	5
Wwtr1	4.97987e-08	0.283398	0.162	0.063	0.00072995	5
P4ha3	7.06808e-08	0.286117	0.105	0.027	0.00103604	5
Sh3glb2	7.32867e-08	0.306242	0.252	0.127	0.00107424	5
Pdgfc	1.03774e-07	0.259159	0.113	0.033	0.00152113	5
Pcsk6	2.04298e-07	0.351723	0.173	0.069	0.00299459	5
Frmpd1	3.11158e-07	0.280197	0.173	0.076	0.00456095	5
Aifm2	3.4403e-07	0.293099	0.124	0.042	0.00504279	5
Dmrta2	5.64928e-07	0.352013	0.15	0.056	0.00828071	5
Ggact	6.06933e-07	0.285869	0.162	0.069	0.00889643	5
Atp1b3	6.58179e-07	0.285186	0.203	0.097	0.00964758	5
Slc39a1	6.97792e-07	0.271973	0.214	0.109	0.0102282	5
Efemp1	1.92842e-06	0.297856	0.207	0.1	0.0282668	5
Cald1	5.55575e-06	0.277988	0.109	0.037	0.0814362	5
Prune2	1.86129e-05	0.252395	0.102	0.035	0.272828	5
Spry2	7.59975e-82	1.18045	0.828	0.231	1.11397e-77	6
Actb	8.37798e-73	0.535367	1	0.819	1.22804e-68	6
Sfxn5	3.08391e-50	0.739425	0.86	0.458	4.52039e-46	6
Notch2	2.54535e-37	1.0072	0.466	0.109	3.73098e-33	6
Insig1	5.17455e-36	0.729472	0.742	0.385	7.58485e-32	6
Bhlhe41	9.87093e-32	0.883918	0.493	0.15	1.44688e-27	6
Nfia	2.49663e-31	0.617556	0.76	0.46	3.65956e-27	6
Gnb1	7.35129e-30	0.682658	0.674	0.34	1.07755e-25	6
Bmp2k	1.37204e-28	0.922507	0.33	0.067	2.01113e-24	6
Slitrk2	4.32175e-28	0.82166	0.52	0.196	6.33482e-24	6
Cbx3	7.29279e-28	0.792179	0.52	0.198	1.06898e-23	6
Lgr4	6.29064e-27	0.810033	0.475	0.177	9.22083e-23	6
Gnao1	9.84473e-26	0.514563	0.787	0.513	1.44304e-21	6
Mfge8	1.90591e-25	0.304917	0.973	0.831	2.79369e-21	6
Clasp2	2.2325e-24	0.866926	0.385	0.129	3.2724e-20	6
Pdcd4	3.51111e-22	0.796824	0.348	0.097	5.14659e-18	6
Cspg5	1.3178e-21	0.278889	0.968	0.822	1.93163e-17	6
Chst2	1.6168e-19	0.539184	0.615	0.372	2.3699e-15	6
Znrf3	1.66298e-19	0.726734	0.376	0.128	2.43759e-15	6
Lrp4	2.00986e-19	0.754526	0.348	0.122	2.94605e-15	6
Sdc4	2.84084e-19	0.459358	0.774	0.513	4.1641e-15	6
Dclk1	1.02083e-18	0.299392	0.891	0.762	1.49633e-14	6
Slc39a1	4.26539e-18	0.730773	0.33	0.103	6.25221e-14	6
Srsf2	8.46819e-18	0.465099	0.679	0.465	1.24127e-13	6
Dctn4	1.72992e-16	0.706153	0.33	0.123	2.53572e-12	6
Fjx1	4.3165e-15	0.379008	0.769	0.574	6.32713e-11	6
Rgcc	5.87204e-15	0.395842	0.733	0.532	8.60724e-11	6
Kdelr2	4.42526e-14	0.619265	0.367	0.147	6.48654e-10	6
Per3	1.80405e-13	0.456341	0.643	0.403	2.64438e-09	6
Id4	3.2037e-13	0.332477	0.796	0.613	4.69598e-09	6
Atp1b1	4.41062e-13	0.48572	0.516	0.316	6.46508e-09	6
Marf1	4.56935e-13	0.624326	0.244	0.074	6.69776e-09	6
D17H6S53E	1.22534e-12	0.604782	0.176	0.039	1.7961e-08	6
Sema4b	2.14538e-12	0.595391	0.371	0.168	3.1447e-08	6
Oaf	5.46858e-12	0.442102	0.52	0.347	8.01585e-08	6
Lrrc8a	6.20681e-12	0.517727	0.471	0.248	9.09795e-08	6
Alkbh5	6.72905e-12	0.594583	0.267	0.094	9.86343e-08	6
Pantr1	7.41389e-12	0.299246	0.81	0.652	1.08673e-07	6
Amt	2.59617e-11	0.586957	0.208	0.062	3.80546e-07	6
Hapln1	3.73679e-11	0.493663	0.317	0.184	5.47738e-07	6
Lhx2	4.12905e-11	0.446544	0.484	0.312	6.05236e-07	6
Arglu1	1.92799e-10	0.37854	0.597	0.447	2.82605e-06	6
Ncam1	2.61778e-10	0.387127	0.643	0.431	3.83714e-06	6
Rorb	3.16106e-10	0.381249	0.561	0.407	4.63348e-06	6
Lyrm4	4.5231e-10	0.552408	0.226	0.086	6.62997e-06	6
Gsk3b	4.65e-10	0.467412	0.439	0.266	6.81598e-06	6
Birc6	5.60456e-10	0.568922	0.285	0.13	8.21516e-06	6
Mgll	8.97681e-10	0.319736	0.701	0.539	1.31582e-05	6
Pdpn	9.95738e-10	0.464332	0.38	0.246	1.45955e-05	6
Rpgrip1	2.32535e-09	0.52167	0.113	0.022	3.4085e-05	6
Igsf11	2.64868e-09	0.544758	0.271	0.133	3.88244e-05	6
Zscan26	3.69149e-09	0.523596	0.244	0.096	5.41098e-05	6
Cyp2u1	8.00587e-09	0.509195	0.181	0.059	0.00011735	6
Mertk	9.88858e-09	0.419828	0.489	0.31	0.000144947	6
Cadm1	1.09862e-08	0.265699	0.769	0.623	0.000161036	6
Crip2	1.3637e-08	0.316068	0.602	0.463	0.000199892	6
Phkg1	2.17356e-08	0.292138	0.715	0.573	0.0003186	6
Dpysl2	2.31776e-08	0.351794	0.552	0.403	0.000339737	6
Fam13c	2.72015e-08	0.405767	0.217	0.139	0.000398719	6
Ttyh2	3.94786e-08	0.437205	0.29	0.134	0.000578677	6
Wtap	6.02214e-08	0.492717	0.24	0.112	0.000882726	6
Mcmbp	6.33102e-08	0.491612	0.222	0.09	0.000928	6
Ncan	1.01347e-07	0.351927	0.552	0.39	0.00148554	6
St13	1.19077e-07	0.407073	0.353	0.228	0.00174544	6
Rbm15	1.59321e-07	0.423697	0.104	0.023	0.00233532	6
Btg1	2.68626e-07	0.33415	0.421	0.324	0.00393752	6
Gm26843	2.85384e-07	0.46693	0.199	0.085	0.00418316	6
Cd47	2.94579e-07	0.284236	0.502	0.405	0.00431794	6
Nupr1	3.61631e-07	0.469227	0.253	0.121	0.00530078	6
Igfbp2	4.27031e-07	0.351793	0.534	0.35	0.00625943	6
Rgs20	4.53134e-07	0.341098	0.466	0.332	0.00664203	6
Pfas	4.74938e-07	0.456675	0.217	0.095	0.00696165	6
Prex2	7.00579e-07	0.274778	0.615	0.504	0.0102691	6
Acot2	8.23022e-07	0.478054	0.131	0.046	0.0120639	6
Kmt2d	1.17315e-06	0.460245	0.149	0.057	0.017196	6
Kdm6b	1.26532e-06	0.415646	0.154	0.054	0.018547	6
Lmcd1	1.56923e-06	0.405117	0.281	0.16	0.0230018	6
Eif4g1	1.71155e-06	0.406668	0.33	0.192	0.0250879	6
Lmo4	1.93736e-06	0.320088	0.511	0.377	0.0283979	6
Hsf2	1.99674e-06	0.436703	0.109	0.033	0.0292682	6
Sbno1	2.32881e-06	0.392697	0.308	0.197	0.0341357	6
Sept9	3.62854e-06	0.262181	0.127	0.101	0.0531872	6
Slco1c1	5.20214e-06	0.322428	0.525	0.368	0.076253	6
Slc24a5	6.58676e-06	0.350371	0.113	0.034	0.0965487	6
Paip1	7.00016e-06	0.433789	0.122	0.042	0.102608	6
Neat1	9.91612e-06	0.363293	0.407	0.283	0.14535	6
Grm3	1.24842e-05	0.367647	0.312	0.204	0.182994	6
Bmyc	1.27284e-05	0.257755	0.615	0.492	0.186574	6
Gatad1	1.30268e-05	0.402784	0.24	0.135	0.190947	6
Iqsec1	1.40103e-05	0.402668	0.172	0.099	0.205363	6
Srrm2	1.4301e-05	0.259367	0.538	0.447	0.209625	6
Pmp22	1.48089e-05	0.322588	0.462	0.307	0.217069	6
Gm11627	1.64358e-05	0.379048	0.303	0.183	0.240916	6
Zic5	1.90023e-05	0.402402	0.154	0.072	0.278536	6
Il18	2.68094e-05	0.251062	0.584	0.464	0.392972	6
Tra2b	2.76755e-05	0.339031	0.38	0.261	0.405667	6
Scara3	3.85718e-05	0.348164	0.308	0.202	0.565386	6
Uvssa	4.10177e-05	0.393944	0.181	0.083	0.601238	6
Clmn	4.77504e-05	0.272471	0.371	0.296	0.699925	6
Fam163a	4.78133e-05	0.358036	0.122	0.064	0.700848	6
Pou2f1	4.87483e-05	0.363171	0.303	0.196	0.714553	6
Phlda1	7.39744e-05	0.327016	0.167	0.109	1	6
Ppp1r16b	7.59802e-05	0.379585	0.118	0.047	1	6
Nmt2	7.85264e-05	0.35823	0.172	0.099	1	6
Dusp1	8.49052e-05	0.38835	0.181	0.094	1	6
Hmgcr	8.92591e-05	0.331117	0.357	0.231	1	6
Yme1l1	8.96795e-05	0.376597	0.199	0.106	1	6
Ppp1r3g	0.000113556	0.332371	0.335	0.22	1	6
Otub1	0.000143852	0.354447	0.267	0.16	1	6
Kirrel2	0.000146759	0.347076	0.118	0.048	1	6
Meis2	0.000161336	0.291039	0.348	0.256	1	6
Rita1	0.00018157	0.378359	0.149	0.074	1	6
Eci2	0.000190558	0.278498	0.457	0.334	1	6
Sod3	0.000204221	0.339146	0.244	0.137	1	6
Zfp207	0.000204336	0.28695	0.376	0.279	1	6
Gas1	0.000217957	0.302435	0.335	0.235	1	6
Cml1	0.000230926	0.253056	0.538	0.419	1	6
Gli3	0.000242792	0.268244	0.186	0.145	1	6
Ezr	0.000262366	0.265878	0.448	0.342	1	6
Lypd6	0.000303072	0.332291	0.113	0.057	1	6
Sgip1	0.000303547	0.317858	0.344	0.226	1	6
Foxo3	0.000349928	0.336098	0.122	0.061	1	6
Ap3s1	0.000428933	0.28466	0.303	0.224	1	6
Micu3	0.000445518	0.325265	0.113	0.046	1	6
Prelp	0.000518041	0.305393	0.294	0.207	1	6
Cdkn1b	0.000558367	0.345202	0.145	0.086	1	6
Guf1	0.000643943	0.327789	0.199	0.124	1	6
Gigyf1	0.000676774	0.359516	0.158	0.083	1	6
Gm13111	0.000721585	0.267198	0.131	0.09	1	6
Gramd3	0.000738598	0.292681	0.299	0.215	1	6
Cyr61	0.000799443	0.320358	0.204	0.121	1	6
Amer2	0.000805603	0.292838	0.317	0.219	1	6
Opa3	0.00106988	0.296991	0.122	0.071	1	6
Pde8b	0.00112166	0.318234	0.181	0.107	1	6
Atf7ip	0.00127434	0.318058	0.204	0.125	1	6
Gpc6	0.00129068	0.316923	0.249	0.163	1	6
Gt(ROSA)26Sor	0.00147889	0.261676	0.249	0.188	1	6
Slc25a36	0.00154591	0.31131	0.172	0.093	1	6
4933434E20Rik	0.00156976	0.275187	0.285	0.205	1	6
Cpeb4	0.00157669	0.252401	0.367	0.283	1	6
2310035C23Rik	0.00164701	0.299343	0.104	0.063	1	6
Brd8	0.00165292	0.295767	0.249	0.161	1	6
Efemp1	0.00169663	0.263297	0.154	0.105	1	6
Adam15	0.00178421	0.297699	0.109	0.06	1	6
Tmem100	0.00180303	0.258822	0.403	0.306	1	6
Srsf10	0.00184913	0.290137	0.276	0.194	1	6
Nras	0.00187015	0.302834	0.195	0.123	1	6
Pole4	0.00198315	0.2837	0.24	0.163	1	6
Akt2	0.00201215	0.257205	0.267	0.2	1	6
Tifa	0.00209392	0.286884	0.208	0.131	1	6
Ptchd4	0.0021447	0.314066	0.195	0.12	1	6
Klhl9	0.00217542	0.308347	0.217	0.141	1	6
Gm26532	0.00274042	0.301862	0.118	0.063	1	6
Tmem55a	0.00277162	0.26487	0.312	0.223	1	6
Dyrk1a	0.00308309	0.283118	0.122	0.074	1	6
Rbp1	0.00415535	0.255917	0.335	0.242	1	6
Gm15417	0.0061175	0.26282	0.149	0.097	1	6
Hivep3	0.00654544	0.271635	0.235	0.161	1	6
Wnk2	0.00668726	0.275923	0.149	0.091	1	6
Tanc2	0.00705833	0.27859	0.113	0.059	1	6
R3hdm1	0.00738135	0.258081	0.244	0.177	1	6
Ggt7	0.00741279	0.290035	0.14	0.083	1	6
Oplah	0.00742467	0.26638	0.19	0.125	1	6
Cpne2	0.00767939	0.261934	0.244	0.171	1	6
Ogfrl1	0.007901	0.260853	0.127	0.082	1	6
Gdf10	0.00840906	0.265367	0.122	0.073	1	6
Med1	0.00855163	0.260342	0.154	0.088	1	6
Idnk	0.00883834	0.251968	0.149	0.096	1	6
Ubap2l	0.00887907	0.263471	0.249	0.169	1	6
Surf2	0.00911888	0.264421	0.136	0.076	1	6
6330403K07Rik	1.41385e-84	1.34845	0.827	0.199	2.07243e-80	7
Sfrp1	3.57167e-52	1.17977	0.384	0.028	5.23535e-48	7
Tmem132b	4.9665e-48	1.00578	0.286	0.01	7.2799e-44	7
Cyba	1.36578e-42	0.981213	0.535	0.105	2.00196e-38	7
Cd9	2.32959e-40	0.719318	0.892	0.448	3.41472e-36	7
Thbs4	2.74777e-40	1.14746	0.308	0.023	4.02768e-36	7
Igfbp5	1.70466e-37	1.03072	0.578	0.153	2.49868e-33	7
Riiad1	2.59216e-37	1.02672	0.405	0.059	3.79958e-33	7
S100a6	2.904e-37	0.843881	0.751	0.332	4.25668e-33	7
Vim	4.25784e-36	0.968104	0.476	0.096	6.24114e-32	7
AsASC1	1.01417e-34	0.922166	0.249	0.015	1.48657e-30	7
Rtn1	9.32447e-33	0.859603	0.551	0.15	1.36678e-28	7
Gfap	5.86866e-32	0.853443	0.665	0.248	8.60229e-28	7
S100a11	1.60391e-30	0.889793	0.292	0.033	2.35101e-26	7
1500015O10Rik	5.01229e-30	0.917533	0.205	0.011	7.34702e-26	7
Rpl13a	1.87007e-29	0.330987	0.989	0.827	2.74115e-25	7
Marcksl1	5.1298e-29	0.901773	0.4	0.081	7.51926e-25	7
Kcne1l	5.79451e-29	0.886966	0.389	0.075	8.49359e-25	7
Rplp0	3.16873e-28	0.612515	0.784	0.464	4.64473e-24	7
Rps4x	2.26202e-27	0.478782	0.93	0.619	3.31567e-23	7
Bex4	6.60087e-27	0.801354	0.265	0.031	9.67555e-23	7
Fxyd6	6.68108e-27	0.983181	0.281	0.036	9.79313e-23	7
Rps27a	1.81403e-26	0.375831	0.962	0.747	2.65901e-22	7
Mycn	3.06935e-26	0.580926	0.114	0	4.49905e-22	7
Rps19	8.48133e-26	0.370593	0.951	0.759	1.24319e-21	7
Rps24	1.8162e-25	0.400736	0.935	0.708	2.66219e-21	7
Tmsb4x	2.36745e-25	0.421175	0.951	0.698	3.47021e-21	7
Rps5	3.11706e-25	0.434057	0.93	0.663	4.56898e-21	7
Bgn	5.02133e-25	0.669272	0.168	0.008	7.36026e-21	7
Rplp1	1.15155e-24	0.399672	0.951	0.691	1.68794e-20	7
Rps16	1.89492e-24	0.388769	0.951	0.701	2.77757e-20	7
Rps20	2.21034e-24	0.507535	0.881	0.545	3.23992e-20	7
Eef1a1	8.94637e-24	0.37388	0.946	0.721	1.31136e-19	7
Rpl23	1.69759e-23	0.393504	0.946	0.683	2.48832e-19	7
Rpsa	5.10237e-23	0.513309	0.843	0.505	7.47906e-19	7
Rpl41	5.50485e-23	0.316115	0.978	0.806	8.06901e-19	7
Rps9	1.31401e-22	0.404462	0.93	0.666	1.92608e-18	7
Rps10	1.54171e-22	0.44846	0.897	0.567	2.25984e-18	7
Ptma	1.72189e-22	0.392404	0.935	0.69	2.52395e-18	7
Ppp1r1a	1.87087e-22	0.771273	0.4	0.105	2.74232e-18	7
Rps18	3.92757e-22	0.419986	0.903	0.648	5.75703e-18	7
Rps23	4.32179e-22	0.292902	0.984	0.823	6.33488e-18	7
Rpl13	1.85138e-21	0.282976	0.984	0.832	2.71375e-17	7
Rpl18a	4.10953e-21	0.30932	0.957	0.798	6.02375e-17	7
Scg5	4.881e-21	0.660085	0.465	0.156	7.15457e-17	7
Rps15a	5.84372e-21	0.37924	0.935	0.684	8.56572e-17	7
Rpl17	1.06112e-20	0.375043	0.941	0.648	1.55539e-16	7
Gsn	3.43304e-20	0.819713	0.33	0.087	5.03214e-16	7
Tpt1	4.14758e-20	0.382961	0.919	0.618	6.07953e-16	7
Snrpd2	4.9834e-20	0.491228	0.686	0.343	7.30467e-16	7
Rplp2	5.28847e-20	0.440178	0.876	0.563	7.75183e-16	7
Rps25	6.12981e-20	0.37119	0.935	0.659	8.98507e-16	7
Trim2	8.03922e-20	0.575679	0.384	0.12	1.17839e-15	7
Tuba1b	8.25066e-20	0.546734	0.692	0.343	1.20938e-15	7
Ifitm3	9.79108e-20	0.764758	0.286	0.058	1.43518e-15	7
Sptssa	1.3903e-19	0.634595	0.557	0.228	2.03791e-15	7
Rpl4	1.40387e-19	0.482444	0.822	0.498	2.05779e-15	7
Marcks	2.97655e-19	0.373563	0.519	0.248	4.36302e-15	7
Rpl14	3.16054e-19	0.329124	0.957	0.74	4.63273e-15	7
Islr	3.31662e-19	0.806275	0.308	0.07	4.8615e-15	7
Scp2	3.98345e-19	0.479721	0.789	0.451	5.83894e-15	7
Rnd3	5.22842e-19	0.663671	0.232	0.039	7.66382e-15	7
Rpl36a	6.549e-19	0.451833	0.832	0.509	9.59952e-15	7
Rpl27a	9.04608e-19	0.334042	0.951	0.714	1.32597e-14	7
Rps15	1.01952e-18	0.306477	0.973	0.755	1.49441e-14	7
Rpl7	1.15168e-18	0.417869	0.876	0.602	1.68813e-14	7
Sez6	1.93355e-18	0.715041	0.254	0.048	2.8342e-14	7
Nsg1	2.04179e-18	0.603966	0.281	0.066	2.99285e-14	7
Rps3	2.58545e-18	0.377927	0.908	0.66	3.78976e-14	7
Ccnd2	4.03769e-18	0.727969	0.432	0.17	5.91844e-14	7
Rpl22	4.80693e-18	0.53612	0.676	0.344	7.046e-14	7
Rpl12	9.32513e-18	0.52784	0.703	0.375	1.36688e-13	7
Rpl26	9.49732e-18	0.295592	0.968	0.776	1.39212e-13	7
Rpl10a	1.23362e-17	0.418896	0.843	0.533	1.80824e-13	7
Stmn1	2.07269e-17	0.49402	0.551	0.253	3.03815e-13	7
Rps17	2.08883e-17	0.351045	0.919	0.676	3.0618e-13	7
Rps6	2.70986e-17	0.392822	0.881	0.605	3.97211e-13	7
Kif21a	2.98735e-17	0.573363	0.324	0.094	4.37886e-13	7
Pebp1	6.86244e-17	0.398032	0.843	0.54	1.0059e-12	7
Rpl3	7.68369e-17	0.361168	0.914	0.668	1.12628e-12	7
Ass1	7.72614e-17	0.71503	0.265	0.059	1.1325e-12	7
Mfap2	9.47754e-17	0.562028	0.189	0.029	1.38922e-12	7
Mest	1.20112e-16	0.521116	0.119	0.007	1.7606e-12	7
Pfdn5	1.24604e-16	0.385162	0.865	0.576	1.82645e-12	7
Rps7	1.36444e-16	0.425033	0.822	0.522	2e-12	7
Eef1d	1.39438e-16	0.473971	0.681	0.363	2.04388e-12	7
Romo1	1.73523e-16	0.446452	0.659	0.35	2.5435e-12	7
Rpl19	1.89267e-16	0.292511	0.946	0.762	2.77428e-12	7
Atp1a1	2.08263e-16	0.67175	0.232	0.045	3.05272e-12	7
Rpl8	2.16363e-16	0.337248	0.914	0.69	3.17144e-12	7
Rpl35a	2.41971e-16	0.330663	0.924	0.702	3.54681e-12	7
Gnas	4.41493e-16	0.316756	0.914	0.642	6.47141e-12	7
H2afv	4.71688e-16	0.452665	0.73	0.417	6.91401e-12	7
Gng2	5.63988e-16	0.482984	0.13	0.01	8.26693e-12	7
Abhd14a	5.73739e-16	0.511775	0.405	0.155	8.40987e-12	7
Rps13	5.97005e-16	0.321549	0.924	0.673	8.7509e-12	7
Rps28	6.17849e-16	0.52654	0.568	0.268	9.05643e-12	7
Plxnc1	6.23037e-16	0.575433	0.178	0.025	9.13248e-12	7
Ywhae	8.19791e-16	0.305797	0.924	0.663	1.20165e-11	7
Clic1	8.42442e-16	0.572806	0.341	0.107	1.23485e-11	7
Ubl5	1.14273e-15	0.406612	0.778	0.473	1.67501e-11	7
Hsp90aa1	1.20672e-15	0.480865	0.67	0.361	1.7688e-11	7
Rpl39	1.2406e-15	0.367886	0.876	0.604	1.81847e-11	7
Ccdc74a	1.75349e-15	0.674969	0.276	0.069	2.57026e-11	7
Ddah1	1.897e-15	0.431491	0.751	0.446	2.78062e-11	7
Glo1	3.15032e-15	0.447388	0.632	0.336	4.61774e-11	7
Naaa	3.21368e-15	0.587467	0.546	0.257	4.71062e-11	7
Rpl22l1	3.5112e-15	0.381583	0.849	0.573	5.14672e-11	7
Mn1	3.72018e-15	0.53398	0.135	0.013	5.45304e-11	7
Anxa2	4.06392e-15	0.512616	0.13	0.011	5.95689e-11	7
Tubb5	4.48218e-15	0.556857	0.497	0.217	6.56998e-11	7
C1qtnf4	4.51904e-15	0.550607	0.195	0.035	6.62401e-11	7
Gm10073	5.14302e-15	0.500955	0.443	0.185	7.53863e-11	7
Gm9843	5.22457e-15	0.424959	0.659	0.364	7.65818e-11	7
Rpl37a	8.46091e-15	0.285326	0.951	0.752	1.2402e-10	7
Hmgb1	9.32196e-15	0.388611	0.746	0.45	1.36641e-10	7
Selm	1.03998e-14	0.444475	0.578	0.296	1.5244e-10	7
Rps3a1	1.07378e-14	0.371359	0.854	0.608	1.57395e-10	7
Nap1l1	1.08124e-14	0.56929	0.389	0.144	1.58489e-10	7
Rpl32	1.10903e-14	0.316868	0.903	0.703	1.62561e-10	7
Gpx1	1.20265e-14	0.521243	0.373	0.138	1.76285e-10	7
Rps29	1.22034e-14	0.338254	0.897	0.66	1.78877e-10	7
Dek	1.34147e-14	0.573224	0.341	0.113	1.96632e-10	7
Pgrmc1	1.38851e-14	0.539013	0.443	0.182	2.03528e-10	7
1810037I17Rik	1.44253e-14	0.342813	0.865	0.591	2.11447e-10	7
Sf3b2	1.48966e-14	0.412278	0.503	0.245	2.18354e-10	7
Rpl21	1.63691e-14	0.27776	0.946	0.768	2.39938e-10	7
Kcnk2	1.84201e-14	0.597508	0.508	0.233	2.70002e-10	7
Hmgn1	1.85598e-14	0.454718	0.643	0.349	2.72049e-10	7
Dad1	1.9038e-14	0.309696	0.859	0.587	2.79059e-10	7
Rps2	2.00356e-14	0.371157	0.843	0.58	2.93682e-10	7
C4b	2.58884e-14	0.631787	0.351	0.119	3.79472e-10	7
Ppdpf	3.13956e-14	0.391726	0.632	0.352	4.60197e-10	7
Mrfap1	3.49054e-14	0.333303	0.681	0.407	5.11643e-10	7
Ybx1	3.72684e-14	0.387483	0.676	0.388	5.46281e-10	7
Rps8	7.45293e-14	0.281274	0.93	0.751	1.09245e-09	7
Ormdl3	9.37961e-14	0.444268	0.259	0.083	1.37486e-09	7
Pcsk1n	1.08639e-13	0.316194	0.892	0.641	1.59243e-09	7
Pcbp2	1.12525e-13	0.379111	0.681	0.4	1.6494e-09	7
Gm8730	1.13087e-13	0.619804	0.319	0.102	1.65763e-09	7
Nuf2	1.19895e-13	0.552099	0.195	0.037	1.75743e-09	7
Tuba1a	1.23926e-13	0.337536	0.886	0.661	1.81651e-09	7
Eef1g	1.57788e-13	0.368976	0.692	0.413	2.31285e-09	7
S100a10	1.84616e-13	0.592667	0.411	0.165	2.70611e-09	7
Tspan6	1.9291e-13	0.518485	0.27	0.08	2.82767e-09	7
Cntnap2	2.32247e-13	0.62016	0.205	0.045	3.40428e-09	7
Ngfrap1	2.57919e-13	0.325765	0.459	0.238	3.78058e-09	7
Rpl5	2.91598e-13	0.438963	0.627	0.345	4.27425e-09	7
Hnrnpc	2.93181e-13	0.384791	0.503	0.254	4.29745e-09	7
Erh	3.13785e-13	0.359375	0.719	0.44	4.59945e-09	7
Gpx8	3.16729e-13	0.59299	0.303	0.096	4.64261e-09	7
Rps11	3.41432e-13	0.296616	0.914	0.707	5.00472e-09	7
Rpl38	3.62832e-13	0.338885	0.827	0.559	5.3184e-09	7
Psph	3.99987e-13	0.424533	0.557	0.292	5.863e-09	7
Rcn1	4.43252e-13	0.554687	0.189	0.037	6.49719e-09	7
C1ql1	4.50077e-13	0.513778	0.13	0.015	6.59723e-09	7
Rpl30	5.69227e-13	0.343946	0.811	0.542	8.34372e-09	7
Pcnp	5.69345e-13	0.471594	0.411	0.177	8.34546e-09	7
Sh3bgrl3	6.16745e-13	0.481572	0.405	0.172	9.04025e-09	7
Arl3	6.38169e-13	0.406597	0.627	0.353	9.35429e-09	7
Rps21	6.89988e-13	0.354787	0.827	0.582	1.01138e-08	7
H3f3b	6.98617e-13	0.292694	0.908	0.681	1.02403e-08	7
2810459M11Rik	7.23429e-13	0.516681	0.341	0.126	1.0604e-08	7
Nenf	7.29065e-13	0.477641	0.524	0.26	1.06866e-08	7
S100a4	7.40433e-13	0.568542	0.168	0.029	1.08533e-08	7
Hs3st3a1	7.88015e-13	0.634734	0.189	0.039	1.15507e-08	7
Rlbp1	7.94424e-13	0.595135	0.341	0.121	1.16447e-08	7
Hspd1	8.88935e-13	0.398154	0.395	0.177	1.303e-08	7
Dpm3	1.29222e-12	0.367113	0.497	0.261	1.89413e-08	7
Aprt	1.6038e-12	0.514636	0.33	0.12	2.35085e-08	7
H3f3a	1.61045e-12	0.291074	0.903	0.678	2.3606e-08	7
Sncaip	1.65694e-12	0.409166	0.114	0.011	2.42874e-08	7
Rpl37	1.67533e-12	0.273215	0.93	0.735	2.4557e-08	7
Srp14	1.77831e-12	0.365784	0.649	0.384	2.60665e-08	7
Rpl11	2.39651e-12	0.327022	0.865	0.632	3.5128e-08	7
Ap2m1	2.56991e-12	0.323106	0.53	0.296	3.76698e-08	7
Cfap126	3.04129e-12	0.539962	0.108	0.01	4.45792e-08	7
Il17d	3.08031e-12	0.473884	0.108	0.01	4.51512e-08	7
Rpl34	3.14893e-12	0.281613	0.908	0.691	4.6157e-08	7
Id4	3.19843e-12	0.289331	0.859	0.612	4.68826e-08	7
Rpl28	3.62475e-12	0.284786	0.897	0.668	5.31316e-08	7
Trmt112	3.68194e-12	0.409243	0.422	0.199	5.39699e-08	7
Ranbp1	3.71262e-12	0.343675	0.578	0.331	5.44196e-08	7
Rpl36	4.68824e-12	0.295156	0.849	0.599	6.87202e-08	7
Ssbp3	4.97459e-12	0.489521	0.238	0.069	7.29175e-08	7
Anp32b	5.08425e-12	0.564675	0.314	0.109	7.45249e-08	7
Gm14964	5.61249e-12	0.402568	0.659	0.39	8.22679e-08	7
Eif3f	7.57698e-12	0.369706	0.616	0.358	1.11063e-07	7
Chmp5	8.03865e-12	0.465924	0.449	0.21	1.17831e-07	7
Sep15	8.13739e-12	0.316395	0.811	0.556	1.19278e-07	7
Tceal3	8.70837e-12	0.526974	0.265	0.083	1.27647e-07	7
Hmgn2	8.89012e-12	0.527294	0.368	0.148	1.30311e-07	7
Crip1	9.2295e-12	0.55752	0.249	0.073	1.35286e-07	7
Cd200	1.02189e-11	0.484955	0.108	0.011	1.49789e-07	7
Gnb2l1	1.08643e-11	0.403379	0.486	0.248	1.59249e-07	7
Snx5	1.11344e-11	0.414068	0.378	0.17	1.63209e-07	7
Hsbp1	1.38912e-11	0.310181	0.778	0.523	2.03617e-07	7
Nme1	1.87726e-11	0.288227	0.589	0.358	2.75169e-07	7
Rpl31	1.95366e-11	0.262437	0.919	0.717	2.86368e-07	7
Ptges3	2.09558e-11	0.313141	0.476	0.262	3.0717e-07	7
Hmgb2	2.35367e-11	0.501804	0.314	0.116	3.45001e-07	7
Gng5	2.37033e-11	0.260443	0.908	0.698	3.47443e-07	7
Gm17750	2.44067e-11	0.529113	0.373	0.155	3.57753e-07	7
Sumo1	3.07341e-11	0.326349	0.514	0.291	4.505e-07	7
Oard1	3.0759e-11	0.431051	0.276	0.101	4.50866e-07	7
Ost4	3.89731e-11	0.368565	0.584	0.336	5.71268e-07	7
Spcs2	4.25955e-11	0.279974	0.724	0.482	6.24365e-07	7
Tma7	4.86997e-11	0.287315	0.638	0.401	7.1384e-07	7
Nedd4	5.196e-11	0.29686	0.449	0.245	7.6163e-07	7
Ece2	5.85629e-11	0.475404	0.195	0.049	8.58415e-07	7
Bri3	6.21068e-11	0.384017	0.6	0.349	9.10361e-07	7
Tmem258	6.24687e-11	0.357967	0.422	0.215	9.15667e-07	7
Slc6a6	6.40641e-11	0.505251	0.146	0.026	9.39051e-07	7
Ddrgk1	6.66135e-11	0.33188	0.492	0.273	9.7642e-07	7
Ctnnbip1	7.17874e-11	0.496173	0.47	0.233	1.05226e-06	7
Hist3h2ba	7.25019e-11	0.541304	0.146	0.026	1.06273e-06	7
Lsm4	8.23852e-11	0.416576	0.4	0.188	1.2076e-06	7
Ivns1abp	8.40636e-11	0.479336	0.286	0.104	1.2322e-06	7
Cuta	8.58095e-11	0.29311	0.627	0.394	1.2578e-06	7
Aplp2	8.97621e-11	0.356798	0.595	0.351	1.31573e-06	7
Sec61g	9.49895e-11	0.343947	0.659	0.409	1.39236e-06	7
Thra	9.82416e-11	0.314626	0.541	0.316	1.44003e-06	7
Wbp5	9.86519e-11	0.462179	0.378	0.167	1.44604e-06	7
Rcn3	1.12028e-10	0.377538	0.124	0.019	1.6421e-06	7
Tm9sf3	1.19362e-10	0.406422	0.341	0.149	1.74961e-06	7
Pkig	1.24342e-10	0.412842	0.351	0.155	1.8226e-06	7
Park7	1.2463e-10	0.266145	0.703	0.469	1.82683e-06	7
Serbp1	1.32297e-10	0.323849	0.481	0.269	1.9392e-06	7
Ndn	1.33532e-10	0.508802	0.259	0.087	1.95732e-06	7
Rpl15	1.37622e-10	0.503679	0.4	0.181	2.01726e-06	7
Rhoa	1.39098e-10	0.292995	0.686	0.447	2.0389e-06	7
Pam	1.6257e-10	0.563106	0.157	0.032	2.38295e-06	7
Smim11	1.83412e-10	0.324898	0.411	0.215	2.68845e-06	7
Bex2	2.04843e-10	0.467707	0.308	0.123	3.00259e-06	7
Maged1	2.18132e-10	0.472768	0.438	0.212	3.19738e-06	7
Tomm7	2.3494e-10	0.319045	0.649	0.407	3.44374e-06	7
Dstn	2.4188e-10	0.337906	0.557	0.327	3.54548e-06	7
Set	2.68713e-10	0.350353	0.384	0.19	3.9388e-06	7
Sdcbp	3.14549e-10	0.316957	0.422	0.229	4.61066e-06	7
Fxyd1	3.17731e-10	0.257804	0.924	0.743	4.65731e-06	7
Cadps2	3.22129e-10	0.473151	0.13	0.022	4.72176e-06	7
Atxn7l3b	3.4345e-10	0.276619	0.654	0.423	5.0343e-06	7
Cetn2	4.06365e-10	0.48041	0.276	0.1	5.9565e-06	7
Snrpe	4.08362e-10	0.389355	0.486	0.261	5.98576e-06	7
Rpl29	4.23853e-10	0.317026	0.73	0.486	6.21283e-06	7
Gabarapl2	4.23874e-10	0.277566	0.714	0.478	6.21314e-06	7
Snrpf	4.28514e-10	0.413145	0.427	0.212	6.28116e-06	7
Hdgf	4.33921e-10	0.375685	0.411	0.206	6.36041e-06	7
Rpl6l	4.55349e-10	0.343329	0.281	0.121	6.67451e-06	7
Cacybp	5.42745e-10	0.341193	0.324	0.15	7.95555e-06	7
Atpif1	5.56892e-10	0.31982	0.654	0.415	8.16292e-06	7
Ptpra	5.71811e-10	0.366223	0.454	0.242	8.3816e-06	7
Tox	6.24294e-10	0.413031	0.254	0.097	9.15091e-06	7
Aif1l	8.25627e-10	0.422042	0.141	0.028	1.2102e-05	7
Tox3	8.45081e-10	0.422992	0.119	0.019	1.23872e-05	7
Robo2	8.79279e-10	0.464003	0.184	0.048	1.28885e-05	7
Rps27rt	9.28782e-10	0.42919	0.324	0.139	1.36141e-05	7
Mgat5	1.02765e-09	0.51942	0.297	0.115	1.50633e-05	7
Gltscr2	1.04046e-09	0.316808	0.319	0.155	1.5251e-05	7
Emp2	1.12633e-09	0.467862	0.346	0.151	1.65098e-05	7
Sox4	1.13026e-09	0.426756	0.254	0.096	1.65674e-05	7
Tsn	1.14855e-09	0.319678	0.416	0.225	1.68354e-05	7
Ywhaq	1.21419e-09	0.331599	0.632	0.397	1.77976e-05	7
Hnrnpa1	1.22033e-09	0.456028	0.351	0.155	1.78876e-05	7
Swi5	1.24638e-09	0.301347	0.681	0.449	1.82694e-05	7
Mettl9	1.26053e-09	0.381617	0.319	0.142	1.84768e-05	7
App	1.26976e-09	0.413262	0.276	0.109	1.86122e-05	7
Sdc3	1.31656e-09	0.498505	0.351	0.154	1.92981e-05	7
Ldb2	1.38457e-09	0.331181	0.114	0.019	2.0295e-05	7
Bex1	1.47041e-09	0.379767	0.119	0.02	2.15533e-05	7
Arl4c	1.51511e-09	0.448594	0.151	0.033	2.22085e-05	7
Ubxn4	1.56536e-09	0.27963	0.33	0.168	2.29451e-05	7
Tmed2	1.58651e-09	0.263777	0.643	0.424	2.3255e-05	7
Psme1	1.63396e-09	0.328806	0.249	0.103	2.39505e-05	7
Lpar1	1.66164e-09	0.436931	0.13	0.024	2.43564e-05	7
Chchd7	1.86127e-09	0.360867	0.232	0.088	2.72826e-05	7
Arl2bp	1.88546e-09	0.35751	0.47	0.259	2.76371e-05	7
Gstp1	1.91815e-09	0.423449	0.189	0.055	2.81163e-05	7
Mrpl52	1.9421e-09	0.310887	0.514	0.304	2.84673e-05	7
Gm10036	2.25818e-09	0.395291	0.259	0.104	3.31004e-05	7
Efnb1	2.2902e-09	0.468614	0.146	0.031	3.35698e-05	7
Eif3m	2.30103e-09	0.351603	0.292	0.129	3.37286e-05	7
Gldc	2.51326e-09	0.398451	0.476	0.257	3.68394e-05	7
Ubxn1	3.05764e-09	0.355672	0.465	0.258	4.48188e-05	7
Hmgcs2	3.63616e-09	0.47363	0.146	0.032	5.32989e-05	7
Eef1b2	4.39357e-09	0.392802	0.492	0.273	6.44009e-05	7
Rps12-ps3	4.56464e-09	0.376912	0.292	0.128	6.69086e-05	7
Selt	5.04613e-09	0.308006	0.47	0.27	7.39662e-05	7
Txn1	5.13516e-09	0.372049	0.584	0.354	7.52712e-05	7
Commd8	5.4122e-09	0.416847	0.254	0.099	7.9332e-05	7
Ssrp1	5.47028e-09	0.346799	0.249	0.101	8.01833e-05	7
Slc35d1	5.48219e-09	0.300849	0.184	0.066	8.0358e-05	7
Ggta1	5.52245e-09	0.352389	0.108	0.017	8.09481e-05	7
Ctnnb1	5.61793e-09	0.389928	0.33	0.151	8.23476e-05	7
Anapc13	5.98716e-09	0.258029	0.578	0.374	8.77598e-05	7
Use1	6.33094e-09	0.253392	0.443	0.266	9.2799e-05	7
Sfr1	6.36273e-09	0.272166	0.373	0.205	9.32649e-05	7
Fgfbp3	7.48822e-09	0.297936	0.351	0.186	0.000109762	7
Rpl35	8.43707e-09	0.407516	0.47	0.258	0.000123671	7
Polr2f	8.5958e-09	0.316266	0.497	0.294	0.000125997	7
Tmsb10	8.72387e-09	0.467698	0.259	0.099	0.000127875	7
Nudc	9.17995e-09	0.293402	0.384	0.213	0.00013456	7
Wdr89	9.26353e-09	0.297395	0.33	0.168	0.000135785	7
A330048O09Rik	9.36233e-09	0.475937	0.27	0.105	0.000137233	7
Rtn4	9.40448e-09	0.370519	0.459	0.253	0.000137851	7
1700088E04Rik	1.05191e-08	0.448722	0.146	0.034	0.000154189	7
Zfhx4	1.06081e-08	0.472683	0.173	0.047	0.000155493	7
Psip1	1.0833e-08	0.382014	0.346	0.168	0.000158791	7
Cox7a2l	1.09532e-08	0.335161	0.584	0.362	0.000160553	7
Tmbim6	1.1726e-08	0.26857	0.768	0.549	0.00017188	7
Odc1	1.32193e-08	0.307709	0.286	0.135	0.000193768	7
Canx	1.32661e-08	0.319586	0.568	0.352	0.000194455	7
Plin3	1.33815e-08	0.284515	0.308	0.158	0.000196146	7
Vma21	1.3637e-08	0.389163	0.286	0.124	0.00019989	7
Bag1	1.47822e-08	0.402079	0.357	0.173	0.000216677	7
Npm1	1.53689e-08	0.352285	0.486	0.279	0.000225277	7
Rsph9	1.59619e-08	0.383161	0.308	0.142	0.00023397	7
Tspo	1.61718e-08	0.48625	0.222	0.076	0.000237046	7
Sumo2	1.62052e-08	0.255183	0.832	0.628	0.000237536	7
Cetn3	1.65418e-08	0.394095	0.411	0.215	0.000242469	7
E130114P18Rik	1.74052e-08	0.362474	0.411	0.219	0.000255126	7
Rnaseh2b	1.77256e-08	0.340273	0.114	0.022	0.000259822	7
Rab18	1.78938e-08	0.368758	0.519	0.305	0.000262287	7
Hmgb3	1.81124e-08	0.268288	0.216	0.095	0.000265491	7
Eid1	2.0038e-08	0.359276	0.238	0.096	0.000293717	7
Hibadh	2.23581e-08	0.271993	0.497	0.309	0.000327725	7
Rnf187	2.53224e-08	0.278404	0.405	0.232	0.000371176	7
Pdlim4	2.54572e-08	0.356153	0.578	0.361	0.000373151	7
Stra13	2.80403e-08	0.285978	0.281	0.138	0.000411014	7
Fxyd7	2.87814e-08	0.441688	0.184	0.057	0.000421878	7
Bmper	3.10603e-08	0.380688	0.119	0.023	0.000455281	7
H2-D1	3.3794e-08	0.446924	0.238	0.09	0.000495352	7
Gm15013	3.74556e-08	0.342763	0.119	0.025	0.000549024	7
Ssb	4.36249e-08	0.277084	0.368	0.206	0.000639454	7
Bnip3l	4.54138e-08	0.313687	0.465	0.274	0.000665675	7
Gnai2	5.37122e-08	0.275948	0.676	0.464	0.000787313	7
Naca	5.45539e-08	0.253854	0.708	0.498	0.000799651	7
Sh3bgrl	5.78844e-08	0.404998	0.303	0.136	0.000848469	7
Chic2	6.62582e-08	0.328224	0.324	0.165	0.000971212	7
9530068E07Rik	6.72525e-08	0.292404	0.205	0.087	0.000985787	7
Nhp2l1	6.97172e-08	0.280925	0.465	0.281	0.00102191	7
Sumo3	7.13975e-08	0.359528	0.292	0.138	0.00104655	7
Bola2	7.42079e-08	0.307321	0.373	0.206	0.00108774	7
Macrod1	7.48497e-08	0.415549	0.173	0.052	0.00109715	7
Hcfc1r1	7.53372e-08	0.298711	0.568	0.364	0.00110429	7
Btg1	7.7672e-08	0.330317	0.519	0.319	0.00113852	7
Slc38a1	7.89268e-08	0.415903	0.168	0.051	0.00115691	7
Ncl	8.0226e-08	0.302809	0.351	0.189	0.00117595	7
Tubb4b	8.57457e-08	0.259178	0.654	0.454	0.00125686	7
Npdc1	8.87427e-08	0.342754	0.514	0.31	0.00130079	7
Ahi1	8.88706e-08	0.325361	0.259	0.12	0.00130267	7
Ndufa1	9.12715e-08	0.282477	0.476	0.292	0.00133786	7
Hn1	9.33545e-08	0.397537	0.2	0.071	0.00136839	7
Fxn	9.50013e-08	0.372856	0.216	0.085	0.00139253	7
2810428I15Rik	9.54093e-08	0.28579	0.476	0.292	0.00139851	7
Spr	1.00628e-07	0.328873	0.368	0.197	0.00147501	7
Oaz2	1.02858e-07	0.255404	0.378	0.223	0.0015077	7
Dtymk	1.06542e-07	0.27313	0.259	0.128	0.0015617	7
Celsr1	1.08162e-07	0.375383	0.135	0.034	0.00158544	7
Rps18-ps3	1.09271e-07	0.297538	0.162	0.055	0.0016017	7
Rpl13-ps3	1.11298e-07	0.410192	0.276	0.119	0.0016314	7
Cnn3	1.11683e-07	0.278811	0.741	0.533	0.00163705	7
Fam19a5	1.16523e-07	0.414	0.308	0.143	0.00170799	7
Cdc26	1.19023e-07	0.325347	0.303	0.15	0.00174463	7
Gsta4	1.19341e-07	0.313488	0.449	0.264	0.0017493	7
Hes6	1.19351e-07	0.404075	0.243	0.1	0.00174945	7
Meg3	1.19899e-07	0.604735	0.2	0.069	0.00175748	7
Gab1	1.23234e-07	0.254253	0.162	0.062	0.00180636	7
Ewsr1	1.4032e-07	0.321148	0.465	0.276	0.00205681	7
Abhd2	1.42022e-07	0.53262	0.13	0.031	0.00208176	7
Bdh2	1.42468e-07	0.338331	0.162	0.054	0.0020883	7
Aldh6a1	1.47508e-07	0.282585	0.443	0.265	0.00216217	7
Atxn1	1.4805e-07	0.43711	0.216	0.082	0.00217012	7
Nbl1	1.48689e-07	0.403641	0.2	0.07	0.00217948	7
Efcab14	1.50585e-07	0.369329	0.303	0.144	0.00220728	7
Ccser2	1.5229e-07	0.365865	0.265	0.118	0.00223227	7
Rbm17	1.55191e-07	0.348509	0.2	0.076	0.00227479	7
Foxg1	1.58781e-07	0.280187	0.378	0.215	0.00232742	7
Rpl9	1.62247e-07	0.316644	0.265	0.124	0.00237821	7
Tmem106c	1.67262e-07	0.303601	0.238	0.109	0.00245173	7
Rpl36-ps3	1.67494e-07	0.323567	0.151	0.046	0.00245513	7
Eif1ax	1.83703e-07	0.345777	0.33	0.166	0.00269272	7
Impdh2	1.84839e-07	0.403772	0.232	0.093	0.00270937	7
Rpl7a	1.85191e-07	0.258959	0.449	0.277	0.00271452	7
Rnaseh2c	1.8531e-07	0.299303	0.216	0.094	0.00271627	7
Naa50	1.85892e-07	0.363218	0.216	0.085	0.00272481	7
Elof1	1.86257e-07	0.345527	0.335	0.172	0.00273016	7
Fbxo3	1.87495e-07	0.265408	0.276	0.14	0.00274831	7
Ei24	1.88338e-07	0.357531	0.286	0.136	0.00276065	7
Fis1	1.94678e-07	0.299185	0.568	0.369	0.00285359	7
Abhd4	2.02458e-07	0.284428	0.362	0.203	0.00296763	7
Golga7	2.04676e-07	0.34936	0.378	0.203	0.00300014	7
Nt5dc2	2.09134e-07	0.397325	0.114	0.024	0.00306548	7
Mkrn1	2.12347e-07	0.332958	0.222	0.093	0.00311259	7
Dnajc7	2.1365e-07	0.27657	0.319	0.173	0.00313168	7
Meis2	2.22873e-07	0.314333	0.432	0.253	0.00326687	7
BC005537	2.43409e-07	0.342586	0.346	0.182	0.00356789	7
Pax6	2.58394e-07	0.45221	0.357	0.18	0.00378754	7
Polr2e	2.72395e-07	0.294718	0.346	0.19	0.00399277	7
Nono	2.81628e-07	0.299898	0.335	0.18	0.0041281	7
Ptov1	2.92207e-07	0.255365	0.654	0.456	0.00428317	7
Slc16a2	2.96298e-07	0.408134	0.157	0.046	0.00434314	7
Efna5	3.16793e-07	0.402719	0.13	0.033	0.00464356	7
Atxn10	3.18225e-07	0.31934	0.443	0.263	0.00466454	7
Nop10	3.35654e-07	0.261273	0.508	0.326	0.00492002	7
Rpl23a-ps3	3.41653e-07	0.344842	0.368	0.197	0.00500796	7
Eef2	3.78049e-07	0.277689	0.681	0.478	0.00554144	7
Scrn1	3.80812e-07	0.353161	0.178	0.063	0.00558194	7
Snrpb2	3.85022e-07	0.250626	0.232	0.114	0.00564365	7
Med28	4.23448e-07	0.271271	0.405	0.243	0.0062069	7
Tmem237	4.3006e-07	0.267779	0.189	0.082	0.00630382	7
Dapp1	4.94382e-07	0.256665	0.141	0.048	0.00724665	7
Nol7	5.1594e-07	0.351862	0.324	0.165	0.00756265	7
Tax1bp1	5.21856e-07	0.331291	0.357	0.193	0.00764937	7
Dnajc9	5.22285e-07	0.389109	0.222	0.09	0.00765566	7
Rpl13a-ps1	5.35675e-07	0.377549	0.254	0.112	0.00785192	7
Mbd3	5.69813e-07	0.337912	0.314	0.16	0.00835231	7
Uchl1	6.02928e-07	0.251577	0.135	0.045	0.00883772	7
Ttc28	6.88383e-07	0.344884	0.184	0.07	0.0100903	7
BC031181	6.96144e-07	0.273656	0.632	0.437	0.0102041	7
Ddx39b	7.34722e-07	0.271289	0.416	0.249	0.0107696	7
Cwc15	7.44017e-07	0.290619	0.416	0.25	0.0109058	7
Stmn3	7.70748e-07	0.34173	0.222	0.096	0.0112976	7
Acbd5	7.71494e-07	0.345826	0.232	0.1	0.0113086	7
Txnl4a	7.83036e-07	0.315679	0.259	0.127	0.0114777	7
Ssbp4	8.09369e-07	0.258657	0.297	0.164	0.0118637	7
Eif3h	8.30031e-07	0.262386	0.47	0.298	0.0121666	7
Stard3nl	8.70319e-07	0.305473	0.243	0.114	0.0127571	7
Snrpg	8.84134e-07	0.36858	0.232	0.099	0.0129596	7
Pole4	9.17636e-07	0.292411	0.303	0.16	0.0134507	7
Wbp11	9.48144e-07	0.312748	0.184	0.073	0.0138979	7
Ncbp2	9.58866e-07	0.310165	0.216	0.097	0.0140551	7
Morn2	9.62669e-07	0.33031	0.286	0.143	0.0141108	7
Nhp2	9.82719e-07	0.251651	0.254	0.13	0.0144047	7
Tctex1d2	1.01749e-06	0.355381	0.141	0.042	0.0149143	7
Pacrg	1.03021e-06	0.38209	0.395	0.218	0.0151009	7
Adam23	1.07351e-06	0.411601	0.238	0.1	0.0157355	7
Ran	1.15645e-06	0.292604	0.514	0.328	0.0169512	7
Fkbp1a	1.17959e-06	0.271519	0.535	0.353	0.0172905	7
Nfix	1.18918e-06	0.293524	0.432	0.261	0.0174311	7
Pgpep1	1.20356e-06	0.297768	0.243	0.117	0.0176418	7
Bmpr2	1.26232e-06	0.365009	0.232	0.1	0.018503	7
Sel1l3	1.27632e-06	0.347371	0.108	0.026	0.0187083	7
Ptp4a2	1.35408e-06	0.264111	0.27	0.14	0.0198481	7
Pea15a	1.40016e-06	0.259803	0.665	0.473	0.0205235	7
Arf3	1.41641e-06	0.254621	0.259	0.135	0.0207617	7
Hnrnpr	1.47016e-06	0.279753	0.405	0.244	0.0215496	7
Myl9	1.53688e-06	0.414845	0.146	0.044	0.0225276	7
2610301B20Rik	1.55207e-06	0.361934	0.195	0.076	0.0227503	7
Fundc1	1.56656e-06	0.323751	0.254	0.119	0.0229626	7
Eif3e	1.5763e-06	0.331976	0.308	0.159	0.0231054	7
Rbbp4	1.60492e-06	0.322942	0.27	0.135	0.0235249	7
Pltp	1.61336e-06	0.254512	0.146	0.054	0.0236487	7
Tmem107	1.65502e-06	0.395212	0.168	0.058	0.0242593	7
Rps26	1.73562e-06	0.307538	0.508	0.324	0.0254407	7
Cct2	1.8331e-06	0.329722	0.276	0.137	0.0268695	7
Btg2	1.88427e-06	0.400043	0.178	0.065	0.0276196	7
Fam174a	2.02187e-06	0.259152	0.324	0.185	0.0296366	7
Drap1	2.0337e-06	0.262433	0.405	0.247	0.02981	7
Trappc6a	2.05319e-06	0.325513	0.195	0.079	0.0300957	7
Appl1	2.06116e-06	0.286677	0.162	0.062	0.0302125	7
Zmiz1	2.19766e-06	0.277694	0.324	0.182	0.0322133	7
Rpl10-ps3	2.26908e-06	0.373243	0.259	0.12	0.0332601	7
Akr1a1	2.29266e-06	0.281585	0.438	0.269	0.0336058	7
Clstn1	2.30734e-06	0.252733	0.341	0.199	0.033821	7
Ptpn11	2.32784e-06	0.333937	0.189	0.075	0.0341216	7
Arap2	2.40322e-06	0.273491	0.308	0.169	0.0352263	7
Ywhaz	2.44387e-06	0.260063	0.324	0.182	0.0358223	7
Rac3	2.67272e-06	0.411517	0.135	0.04	0.0391768	7
Cyb5r3	2.6938e-06	0.387826	0.162	0.055	0.0394858	7
Nme5	2.74948e-06	0.326875	0.124	0.036	0.0403019	7
Fabp7	2.79575e-06	0.281847	0.778	0.611	0.0409801	7
Epha5	2.99296e-06	0.378337	0.232	0.102	0.0438708	7
Fos	3.10367e-06	0.346938	0.13	0.038	0.0454935	7
Anp32e	4.07356e-06	0.342265	0.27	0.132	0.0597103	7
Grb2	4.45585e-06	0.298469	0.2	0.089	0.0653139	7
Scarb2	4.46679e-06	0.293108	0.357	0.206	0.0654742	7
Fam192a	4.61131e-06	0.255793	0.2	0.097	0.0675925	7
Anapc5	4.62504e-06	0.31016	0.265	0.136	0.0677939	7
Ptprs	4.79117e-06	0.312547	0.33	0.181	0.070229	7
Dusp28	4.86447e-06	0.334227	0.114	0.03	0.0713034	7
Cfdp1	4.98708e-06	0.403785	0.259	0.121	0.0731006	7
Tpm4	5.47706e-06	0.298563	0.124	0.038	0.0802827	7
Bmpr1a	5.52214e-06	0.287843	0.259	0.132	0.0809435	7
Nap1l5	5.75284e-06	0.27712	0.427	0.266	0.0843251	7
Ier5	5.77902e-06	0.311718	0.243	0.121	0.0847089	7
Strap	5.97859e-06	0.252897	0.254	0.135	0.0876341	7
Chmp3	6.44858e-06	0.302973	0.173	0.07	0.0945233	7
Wwtr1	6.63395e-06	0.322433	0.168	0.065	0.0972404	7
Serf1	6.67729e-06	0.316326	0.2	0.087	0.0978758	7
Zcchc18	6.71938e-06	0.301498	0.341	0.194	0.0984927	7
Ccdc34	7.02633e-06	0.256587	0.265	0.146	0.102992	7
Pafah1b2	7.60375e-06	0.296757	0.227	0.109	0.111456	7
Hspa9	8.04567e-06	0.265816	0.395	0.243	0.117933	7
Adgrl2	8.41785e-06	0.294227	0.103	0.026	0.123389	7
Klhdc8b	8.67718e-06	0.403717	0.195	0.079	0.12719	7
Ctxn1	8.72845e-06	0.266538	0.211	0.102	0.127942	7
Krt10	9.26398e-06	0.253858	0.281	0.156	0.135791	7
Rpl9-ps6	9.39916e-06	0.392514	0.319	0.169	0.137773	7
Dcakd	9.44514e-06	0.254081	0.157	0.065	0.138447	7
Il11ra1	9.51435e-06	0.268517	0.346	0.203	0.139461	7
Ctnna1	9.52922e-06	0.289479	0.286	0.153	0.139679	7
Chchd6	9.81081e-06	0.375702	0.205	0.088	0.143807	7
Lingo1	1.03017e-05	0.308957	0.124	0.041	0.151002	7
Pink1	1.03063e-05	0.285945	0.346	0.2	0.151069	7
Ift22	1.06671e-05	0.265278	0.222	0.111	0.156359	7
Stk11	1.11375e-05	0.31599	0.243	0.12	0.163254	7
1110051M20Rik	1.13307e-05	0.27493	0.205	0.099	0.166086	7
Evi5	1.18301e-05	0.351376	0.254	0.123	0.173406	7
2210016F16Rik	1.22275e-05	0.266827	0.173	0.076	0.17923	7
Ankrd6	1.24138e-05	0.306377	0.114	0.032	0.181962	7
Usp9x	1.31315e-05	0.262161	0.238	0.123	0.192481	7
Serpinb6a	1.36202e-05	0.252292	0.2	0.095	0.199645	7
Carhsp1	1.37323e-05	0.268909	0.243	0.126	0.201289	7
Iah1	1.3921e-05	0.266765	0.114	0.034	0.204054	7
Cd82	1.40182e-05	0.399905	0.13	0.041	0.205479	7
Hnrnpab	1.41331e-05	0.313645	0.195	0.085	0.207164	7
Nat14	1.41813e-05	0.330107	0.184	0.076	0.20787	7
Fez2	1.44142e-05	0.262782	0.178	0.08	0.211283	7
D1Ertd622e	1.45568e-05	0.366455	0.189	0.078	0.213373	7
Myef2	1.53931e-05	0.306048	0.141	0.051	0.225631	7
Myl12a	1.72172e-05	0.280252	0.27	0.146	0.252369	7
Fam103a1	1.73542e-05	0.294009	0.238	0.119	0.254378	7
Nudt3	1.75408e-05	0.264998	0.292	0.163	0.257113	7
Dkk3	1.8397e-05	0.293796	0.33	0.19	0.269663	7
Larp7	1.86846e-05	0.275875	0.103	0.03	0.273879	7
Gm9493	1.89632e-05	0.337193	0.216	0.099	0.277963	7
Cggbp1	2.04767e-05	0.282627	0.205	0.098	0.300147	7
Efcab2	2.19408e-05	0.361449	0.124	0.039	0.321608	7
Cox6b2	2.39179e-05	0.259477	0.195	0.096	0.350589	7
Dcps	2.51039e-05	0.313434	0.146	0.055	0.367973	7
Stard10	2.58398e-05	0.31631	0.135	0.047	0.37876	7
Ik	2.63936e-05	0.292395	0.243	0.126	0.386878	7
Zfp326	2.8763e-05	0.286233	0.168	0.074	0.421608	7
Dnajb2	2.88051e-05	0.305505	0.195	0.088	0.422226	7
Tspan13	2.89615e-05	0.353454	0.135	0.046	0.424517	7
Lima1	3.03919e-05	0.339499	0.146	0.054	0.445484	7
Dmrta2	3.08685e-05	0.326726	0.151	0.058	0.452471	7
Tmpo	3.33992e-05	0.264101	0.168	0.075	0.489565	7
Glrb	3.53598e-05	0.378689	0.297	0.16	0.518304	7
Elf2	4.01892e-05	0.296708	0.146	0.057	0.589094	7
Map1b	4.01934e-05	0.403857	0.108	0.032	0.589154	7
Ptgds	4.07458e-05	0.342852	0.314	0.176	0.597252	7
Herc3	4.43505e-05	0.278422	0.103	0.031	0.65009	7
Lrp6	4.88765e-05	0.324041	0.135	0.049	0.716432	7
Lyrm4	4.92086e-05	0.259888	0.184	0.09	0.7213	7
Ap1s2	5.0719e-05	0.307616	0.114	0.035	0.743439	7
Dnajc10	5.46271e-05	0.300804	0.141	0.053	0.800725	7
Ddah2	5.50701e-05	0.303191	0.281	0.155	0.807218	7
Fam3c	5.66546e-05	0.305866	0.151	0.061	0.830444	7
Ppp1cb	6.03006e-05	0.279602	0.432	0.28	0.883886	7
Ehmt2	6.7658e-05	0.251014	0.168	0.076	0.991731	7
Lsm3	6.95328e-05	0.277046	0.227	0.117	1	7
Phax	8.06286e-05	0.252001	0.2	0.104	1	7
Prune2	8.83527e-05	0.270656	0.108	0.036	1	7
Plekho1	8.95918e-05	0.363509	0.146	0.056	1	7
Nolc1	9.15171e-05	0.266917	0.119	0.043	1	7
Stx6	9.27079e-05	0.265696	0.151	0.066	1	7
Erbb2ip	9.48647e-05	0.259814	0.189	0.093	1	7
C330007P06Rik	0.000109993	0.296136	0.178	0.082	1	7
Ifitm2	0.00011132	0.266322	0.151	0.065	1	7
Slc12a2	0.000115554	0.304774	0.114	0.038	1	7
Dctpp1	0.000115876	0.306003	0.146	0.059	1	7
Ccdc80	0.000134079	0.280486	0.135	0.054	1	7
Scamp1	0.000134102	0.273646	0.205	0.103	1	7
Acot1	0.000135216	0.250959	0.319	0.196	1	7
Usf1	0.000136643	0.339432	0.157	0.065	1	7
Sae1	0.000142065	0.321493	0.162	0.069	1	7
Rdm1	0.000144314	0.260508	0.227	0.124	1	7
Zfos1	0.000164582	0.253798	0.303	0.182	1	7
Rab28	0.000165903	0.263446	0.195	0.097	1	7
Ski	0.000209357	0.25786	0.168	0.08	1	7
Siva1	0.000213051	0.315552	0.162	0.071	1	7
Tspan12	0.000214093	0.279451	0.265	0.149	1	7
Arntl	0.000233104	0.340487	0.173	0.078	1	7
Ttc8	0.000245149	0.334011	0.162	0.07	1	7
Bbx	0.000246679	0.30382	0.124	0.047	1	7
Spg21	0.000251639	0.270106	0.195	0.099	1	7
Anxa7	0.000254078	0.264695	0.151	0.067	1	7
Ephb1	0.000270535	0.254313	0.119	0.045	1	7
Gstm7	0.000272068	0.299509	0.124	0.047	1	7
1110004E09Rik	0.000274993	0.278589	0.141	0.061	1	7
Dnajc13	0.000288942	0.289845	0.114	0.041	1	7
Pgls	0.00030846	0.311139	0.341	0.209	1	7
D2Wsu81e	0.000323043	0.255333	0.135	0.058	1	7
Gem	0.000323168	0.315659	0.119	0.044	1	7
Lrrc51	0.00033575	0.283276	0.124	0.049	1	7
Hspa4l	0.000367856	0.266533	0.259	0.15	1	7
Cnot6l	0.000370889	0.274206	0.119	0.046	1	7
Pde4dip	0.000407191	0.301625	0.135	0.055	1	7
Erlin2	0.000408529	0.252253	0.103	0.036	1	7
Mesdc2	0.000478677	0.283939	0.184	0.091	1	7
Mfap1b	0.000484072	0.272634	0.151	0.069	1	7
Enpp5	0.000489087	0.284841	0.265	0.152	1	7
Jun	0.000558652	0.330209	0.265	0.151	1	7
Sox11	0.000655013	0.262314	0.184	0.093	1	7
Dab1	0.000719813	0.26527	0.249	0.144	1	7
Ppie	0.00114645	0.276229	0.13	0.057	1	7
Tmco3	0.00114951	0.284355	0.195	0.102	1	7
Stag2	0.0011498	0.254443	0.195	0.105	1	7
Notch2	0.00121429	0.353258	0.227	0.126	1	7
Khk	0.00126959	0.255365	0.119	0.051	1	7
Ildr2	0.00152123	0.304765	0.114	0.046	1	7
Trnau1ap	0.00181189	0.277789	0.178	0.092	1	7
Fam134b	0.00183845	0.266614	0.108	0.043	1	7
Rad21	0.00196288	0.250197	0.211	0.12	1	7
Zic1	0.00197288	0.286216	0.157	0.077	1	7
Pdgfa	0.00225378	0.27764	0.124	0.055	1	7
Trim35	0.00234752	0.296245	0.151	0.073	1	7
Athl1	0.00295394	0.302775	0.108	0.045	1	7
Gm19412	0.00313406	0.271524	0.13	0.06	1	7
Cited2	0.00349085	0.25011	0.114	0.05	1	7
Smarcc1	0.00425597	0.261967	0.135	0.066	1	7
Ptprt	0.00511623	0.250349	0.146	0.074	1	7
Spin1	0.00588286	0.261965	0.141	0.071	1	7
Prkrir	0.00718698	0.250186	0.146	0.076	1	7
Tsr2	0.00903335	0.265874	0.103	0.046	1	7
Sparc	1.77016e-62	0.87496	0.967	0.549	2.5947e-58	8
Scd2	1.02671e-61	0.545221	0.973	0.819	1.50495e-57	8
Nnat	2.13945e-47	0.848785	0.9	0.494	3.136e-43	8
SparASC1	3.4457e-39	0.284789	0.993	0.981	5.0507e-35	8
Scd1	6.77802e-38	1.06811	0.653	0.198	9.93522e-34	8
Cpe	1.66037e-35	0.317038	0.973	0.943	2.43377e-31	8
Agt	1.79218e-29	0.673611	0.893	0.462	2.62698e-25	8
Slc6a11	9.9043e-29	0.45888	0.967	0.783	1.45177e-24	8
Marcks	1.48852e-28	0.917257	0.62	0.246	2.18188e-24	8
mt-Nd5	4.16641e-26	0.456197	0.873	0.697	6.10712e-22	8
mt-Nd3	5.90067e-26	0.505281	0.913	0.668	8.6492e-22	8
Spon1	6.79351e-23	0.848403	0.533	0.163	9.95792e-19	8
Gria1	1.72574e-22	0.839116	0.513	0.152	2.52959e-18	8
Tmem47	2.40283e-22	0.523828	0.787	0.554	3.52207e-18	8
Ednrb	1.12213e-21	0.535947	0.82	0.556	1.64481e-17	8
Slc4a4	2.36353e-21	0.400792	0.907	0.739	3.46446e-17	8
Gfap	7.89122e-21	0.828228	0.567	0.257	1.1567e-16	8
Sdc3	9.2548e-21	0.882365	0.467	0.151	1.35657e-16	8
Kcnj10	2.00538e-20	0.684011	0.673	0.365	2.93948e-16	8
Ntrk2	4.49841e-20	0.28183	0.92	0.849	6.59378e-16	8
Rpl38	3.07308e-19	0.500691	0.8	0.563	4.50452e-15	8
Igsf1	5.13346e-19	0.783428	0.4	0.107	7.52463e-15	8
Abat	5.78552e-19	0.753271	0.527	0.246	8.48041e-15	8
Rps29	6.82213e-19	0.433366	0.853	0.664	9.99988e-15	8
Sepp1	2.86524e-18	0.31474	0.96	0.859	4.19987e-14	8
Fads1	5.98067e-18	0.653164	0.6	0.329	8.76646e-14	8
Qk	6.69832e-18	0.339804	0.867	0.752	9.8184e-14	8
mt-Nd4l	2.9963e-17	0.646826	0.633	0.344	4.39198e-13	8
Adcyap1r1	3.7635e-17	0.682107	0.6	0.293	5.51654e-13	8
Rpl39	9.00764e-17	0.425406	0.793	0.611	1.32034e-12	8
Clic4	3.03608e-16	0.815672	0.353	0.096	4.45029e-12	8
Itpkb	5.30049e-16	0.755306	0.487	0.184	7.76946e-12	8
Rpl41	1.09126e-15	0.296525	0.9	0.811	1.59957e-11	8
Ahcyl1	1.3666e-15	0.48408	0.72	0.502	2.00316e-11	8
Rps14	1.74684e-15	0.252718	0.96	0.87	2.56052e-11	8
Itih3	2.06915e-15	0.571773	0.727	0.425	3.03297e-11	8
Aqp4	6.53825e-15	0.305832	0.8	0.722	9.58376e-11	8
Tmsb4x	1.88997e-14	0.34017	0.827	0.706	2.77031e-10	8
Cntn1	2.9671e-14	0.783972	0.347	0.125	4.34917e-10	8
Slc38a1	8.17389e-14	0.846725	0.233	0.05	1.19813e-09	8
Canx	1.03756e-13	0.547035	0.567	0.355	1.52086e-09	8
Rps21	1.09719e-13	0.410152	0.767	0.587	1.60827e-09	8
2310022B05Rik	1.44674e-13	0.486222	0.74	0.488	2.12063e-09	8
Itm2c	2.12072e-13	0.292805	0.933	0.821	3.10856e-09	8
Gabbr2	2.16552e-13	0.753915	0.313	0.086	3.17422e-09	8
Plce1	2.44498e-13	0.699895	0.293	0.076	3.58385e-09	8
Rpl37	4.43021e-13	0.31366	0.853	0.741	6.49381e-09	8
Rpl26	6.63037e-13	0.26895	0.867	0.782	9.7188e-09	8
Rps27a	1.57755e-12	0.293902	0.867	0.754	2.31237e-08	8
5031439G07Rik	1.7912e-12	0.640605	0.46	0.189	2.62554e-08	8
Kif5a	3.48334e-12	0.636401	0.453	0.243	5.10589e-08	8
Rpsa	5.03607e-12	0.424654	0.7	0.515	7.38187e-08	8
C4b	7.16909e-12	0.713252	0.333	0.122	1.05085e-07	8
Adgrb1	1.7173e-11	0.535439	0.54	0.262	2.51722e-07	8
Rpl32	1.81523e-11	0.307468	0.84	0.708	2.66077e-07	8
Itgb8	2.11933e-11	0.604376	0.48	0.244	3.10651e-07	8
Gm20594	2.35578e-11	0.70831	0.307	0.112	3.4531e-07	8
Rps25	2.67609e-11	0.316948	0.807	0.668	3.92262e-07	8
Rps24	3.95412e-11	0.269623	0.8	0.716	5.79595e-07	8
Reln	5.8913e-11	0.580951	0.127	0.014	8.63547e-07	8
Pygb	6.96542e-11	0.419816	0.633	0.466	1.02099e-06	8
Ucp2	7.45029e-11	0.627989	0.207	0.047	1.09206e-06	8
Igfbp5	8.46361e-11	0.683444	0.387	0.166	1.2406e-06	8
Plp1	8.83728e-11	0.570028	0.513	0.31	1.29537e-06	8
Atp2a2	1.21089e-10	0.463763	0.68	0.427	1.77493e-06	8
Nkx6-2	1.36282e-10	0.59899	0.353	0.136	1.99761e-06	8
Rplp1	2.4167e-10	0.317615	0.847	0.699	3.5424e-06	8
Aldh1a1	2.55997e-10	0.6834	0.347	0.14	3.75241e-06	8
Rps19	2.92116e-10	0.265312	0.867	0.765	4.28183e-06	8
Ptch1	3.64718e-10	0.571776	0.507	0.268	5.34603e-06	8
Cd38	3.76882e-10	0.602048	0.347	0.13	5.52434e-06	8
Pcsk1n	4.60682e-10	0.329148	0.793	0.648	6.75268e-06	8
Rpl35a	5.2278e-10	0.27715	0.807	0.709	7.66291e-06	8
Apoc1	3.29407e-09	0.663873	0.233	0.072	4.82845e-05	8
Rpl27a	6.83324e-09	0.265934	0.84	0.722	0.000100162	8
Mlc1	8.60561e-09	0.25458	0.82	0.721	0.000126141	8
Rps3a1	1.15451e-08	0.256807	0.693	0.618	0.000169227	8
Rpl23	1.40433e-08	0.256853	0.793	0.692	0.000205847	8
Mtss1l	1.42538e-08	0.505248	0.507	0.297	0.000208932	8
Fam213a	1.45418e-08	0.299192	0.78	0.652	0.000213154	8
Kif5b	1.45565e-08	0.477373	0.5	0.319	0.000213369	8
Rpl36	1.56706e-08	0.287661	0.707	0.608	0.0002297	8
Kif1c	2.61327e-08	0.60128	0.247	0.092	0.000383053	8
Rpl34	2.79836e-08	0.259056	0.813	0.697	0.000410184	8
Tomm7	2.86926e-08	0.391961	0.56	0.414	0.000420577	8
Aldh5a1	3.63538e-08	0.582762	0.287	0.119	0.000532874	8
Paqr6	4.53853e-08	0.48898	0.507	0.277	0.000665258	8
Lrp1	6.40434e-08	0.412176	0.593	0.403	0.000938749	8
Paqr8	1.32807e-07	0.458825	0.513	0.323	0.00194669	8
Clstn1	1.42949e-07	0.514706	0.373	0.199	0.00209535	8
Adcy8	1.66494e-07	0.598356	0.16	0.04	0.00244046	8
Cnp	1.82013e-07	0.395581	0.607	0.426	0.00266795	8
Ctnnb1	2.05106e-07	0.550048	0.32	0.154	0.00300644	8
Tm9sf3	2.52565e-07	0.531937	0.327	0.152	0.0037021	8
Basp1	2.56011e-07	0.585295	0.167	0.047	0.00375261	8
Glud1	2.82621e-07	0.258479	0.76	0.66	0.00414266	8
Kctd12	2.99235e-07	0.534414	0.107	0.021	0.00438619	8
1810037I17Rik	3.08468e-07	0.254132	0.68	0.602	0.00452153	8
Gprc5b	3.15753e-07	0.358518	0.607	0.46	0.00462831	8
Tmbim6	3.32246e-07	0.319328	0.687	0.555	0.00487006	8
Mtpn	3.61148e-07	0.517966	0.32	0.171	0.0052937	8
Il6st	4.47009e-07	0.578531	0.233	0.098	0.00655225	8
Sdc4	5.45064e-07	0.331418	0.7	0.522	0.00798954	8
Plekhb1	6.84485e-07	0.446476	0.473	0.305	0.0100332	8
Chl1	7.13552e-07	0.479755	0.173	0.051	0.0104593	8
Sall2	7.24948e-07	0.51677	0.34	0.174	0.0106263	8
Hsp90aa1	7.72509e-07	0.408496	0.54	0.37	0.0113234	8
Tpt1	8.51719e-07	0.269928	0.753	0.628	0.0124845	8
Lrig1	8.64402e-07	0.468203	0.393	0.2	0.0126704	8
S100b	9.75043e-07	0.256525	0.693	0.612	0.0142922	8
Cds2	1.2317e-06	0.512673	0.32	0.165	0.0180543	8
Serinc5	1.41119e-06	0.410456	0.107	0.02	0.0206852	8
Kcnd2	2.01637e-06	0.507406	0.213	0.077	0.0295559	8
Epas1	2.13692e-06	0.458046	0.353	0.221	0.031323	8
Sfxn5	2.67141e-06	0.344844	0.627	0.477	0.0391575	8
Arap2	2.90368e-06	0.499569	0.313	0.17	0.0425622	8
Hnrnpul2	3.05956e-06	0.503297	0.213	0.083	0.044847	8
Taok1	3.82868e-06	0.491072	0.3	0.163	0.0561208	8
Snn	3.8499e-06	0.513382	0.2	0.073	0.0564318	8
B2m	4.20026e-06	0.377739	0.5	0.365	0.0615674	8
Fgf1	4.57879e-06	0.501687	0.267	0.125	0.0671159	8
Lhfp	5.61724e-06	0.441846	0.34	0.17	0.0823375	8
Cltc	5.73787e-06	0.372967	0.473	0.332	0.0841057	8
Pink1	6.8376e-06	0.457869	0.34	0.202	0.100226	8
Rplp2	7.0546e-06	0.285884	0.707	0.574	0.103406	8
Dennd5a	7.17992e-06	0.487654	0.28	0.142	0.105243	8
Ulk2	7.19621e-06	0.496547	0.167	0.059	0.105482	8
Rpl30	7.9234e-06	0.260647	0.647	0.552	0.116141	8
Gabbr1	8.33371e-06	0.283701	0.56	0.47	0.122155	8
Fnbp1l	1.04214e-05	0.462498	0.147	0.043	0.152756	8
Pltp	1.04513e-05	0.436728	0.167	0.054	0.153195	8
Acox1	1.07717e-05	0.43476	0.36	0.218	0.157891	8
Aldh6a1	1.14914e-05	0.417894	0.413	0.268	0.16844	8
Agpat3	1.19117e-05	0.364604	0.413	0.303	0.174601	8
Klhl13	1.21549e-05	0.506232	0.14	0.042	0.178166	8
Rps10	1.32614e-05	0.260142	0.673	0.58	0.194385	8
Gmpr	1.33275e-05	0.484914	0.187	0.067	0.195354	8
Amot	1.41757e-05	0.460668	0.16	0.053	0.207787	8
Bmpr1a	1.79739e-05	0.464794	0.253	0.133	0.263462	8
Mgst1	1.9441e-05	0.361665	0.547	0.4	0.284966	8
Pgf	1.97617e-05	0.474808	0.187	0.069	0.289667	8
Fry	2.24227e-05	0.376283	0.333	0.176	0.328671	8
Eef1b2	2.30751e-05	0.401544	0.427	0.278	0.338235	8
Gna12	2.82916e-05	0.454491	0.213	0.098	0.414698	8
Rpl36a	2.85505e-05	0.278468	0.62	0.522	0.418494	8
Rpl22l1	2.87872e-05	0.258111	0.7	0.583	0.421963	8
Gna13	2.94001e-05	0.382673	0.447	0.306	0.430946	8
Sema6d	3.02477e-05	0.427866	0.34	0.204	0.443371	8
Chpt1	3.41913e-05	0.339997	0.527	0.384	0.501176	8
Calu	3.42805e-05	0.454289	0.247	0.116	0.502483	8
Bcas1	3.90824e-05	0.502372	0.16	0.071	0.572869	8
Slc14a1	4.33171e-05	0.455369	0.287	0.149	0.634943	8
Tmem256	4.65106e-05	0.252808	0.68	0.581	0.681753	8
Galnt16	4.65494e-05	0.408599	0.227	0.098	0.682321	8
Spred1	4.8254e-05	0.35084	0.36	0.262	0.707307	8
App	5.21666e-05	0.430961	0.193	0.114	0.764658	8
Srp14	5.31617e-05	0.302361	0.493	0.393	0.779245	8
Tmod2	5.63806e-05	0.391148	0.367	0.246	0.826426	8
Klhl5	6.35718e-05	0.432665	0.293	0.175	0.931836	8
Ndufa1	6.46909e-05	0.382058	0.433	0.295	0.948239	8
Ralgps2	6.63294e-05	0.349696	0.16	0.058	0.972256	8
Mut	6.94934e-05	0.338778	0.187	0.144	1	8
Pum2	7.01032e-05	0.43877	0.247	0.136	1	8
Rps12-ps3	7.28566e-05	0.410917	0.213	0.133	1	8
Vapb	7.61385e-05	0.434391	0.2	0.114	1	8
Hnrnpu	7.73093e-05	0.34615	0.373	0.273	1	8
Kif1b	8.17573e-05	0.295447	0.58	0.463	1	8
Tfrc	8.27386e-05	0.439058	0.207	0.092	1	8
Npepps	8.44766e-05	0.386458	0.36	0.24	1	8
Pfkm	8.71128e-05	0.323369	0.46	0.351	1	8
A2m	9.36754e-05	0.32086	0.107	0.031	1	8
Btbd1	9.40957e-05	0.42335	0.267	0.152	1	8
Pcx	0.00010177	0.450314	0.227	0.119	1	8
Lsm6	0.000103026	0.335416	0.487	0.353	1	8
Scarb2	0.000103103	0.394672	0.327	0.209	1	8
Irf2bp2	0.000119397	0.430308	0.213	0.114	1	8
Pja2	0.00013136	0.414306	0.267	0.146	1	8
Ankrd40	0.000131922	0.414039	0.247	0.149	1	8
Zfp423	0.000134649	0.418022	0.12	0.04	1	8
Rad21	0.000144657	0.438922	0.233	0.12	1	8
Nfia	0.000155061	0.279367	0.587	0.474	1	8
Atp5k	0.000158706	0.253962	0.547	0.466	1	8
Gm9843	0.000161041	0.273231	0.453	0.377	1	8
Sorl1	0.0001631	0.418962	0.293	0.171	1	8
Bmpr2	0.000176671	0.422723	0.213	0.103	1	8
Ppp2r5a	0.000176714	0.394941	0.32	0.21	1	8
Ptp4a2	0.0002069	0.40774	0.247	0.143	1	8
Igf1r	0.000207059	0.435301	0.22	0.107	1	8
Maoa	0.000215589	0.42542	0.253	0.129	1	8
Padi2	0.000216294	0.439031	0.167	0.077	1	8
Rpl5	0.000226972	0.288431	0.44	0.356	1	8
Heyl	0.000230174	0.359802	0.14	0.052	1	8
Tmem106b	0.000230875	0.390341	0.327	0.211	1	8
Prkacb	0.000235722	0.453729	0.167	0.08	1	8
Gm1673	0.000241147	0.36395	0.4	0.265	1	8
Dag1	0.000242554	0.365893	0.367	0.259	1	8
Sec63	0.000246837	0.44139	0.187	0.087	1	8
Npas3	0.00025244	0.317203	0.507	0.374	1	8
Ddb1	0.000253313	0.40305	0.267	0.162	1	8
Extl1	0.000281959	0.376619	0.12	0.04	1	8
Rtn1	0.000283233	0.411031	0.287	0.166	1	8
Neo1	0.000286903	0.41324	0.207	0.096	1	8
Rps28	0.000287043	0.305368	0.353	0.281	1	8
Slc6a9	0.000291935	0.384801	0.4	0.248	1	8
Arsb	0.000307471	0.409845	0.167	0.08	1	8
Ddx6	0.000337871	0.416316	0.153	0.087	1	8
Ghitm	0.000346426	0.365555	0.327	0.216	1	8
Grsf1	0.000346579	0.417664	0.12	0.048	1	8
Fyn	0.000347271	0.304341	0.18	0.145	1	8
Hipk1	0.000352939	0.393123	0.18	0.079	1	8
Nat8l	0.000354977	0.437819	0.16	0.069	1	8
Ptpra	0.000373482	0.342019	0.36	0.249	1	8
Slc29a1	0.000374945	0.268144	0.107	0.036	1	8
Cpeb2	0.0003825	0.441497	0.147	0.059	1	8
Etnppl	0.000385877	0.342133	0.447	0.291	1	8
Dpm3	0.000425762	0.341313	0.38	0.269	1	8
Tgoln1	0.0004298	0.402526	0.26	0.14	1	8
Wdr7	0.000442699	0.391827	0.113	0.042	1	8
Mobp	0.000446758	0.321285	0.333	0.259	1	8
Plxnb1	0.000454882	0.353958	0.36	0.241	1	8
Fam168a	0.000504428	0.388167	0.267	0.16	1	8
Nr2f2	0.000532413	0.344756	0.133	0.049	1	8
Zc3h7b	0.000573387	0.392154	0.133	0.066	1	8
March6	0.000584305	0.382487	0.3	0.178	1	8
Tmem127	0.000632047	0.388187	0.127	0.048	1	8
Tor1aip1	0.000635885	0.365469	0.28	0.176	1	8
Gm2a	0.000649079	0.297076	0.507	0.375	1	8
Pmepa1	0.000667494	0.359189	0.107	0.035	1	8
Itih5	0.000683459	0.40407	0.153	0.068	1	8
Sdha	0.000710868	0.271224	0.527	0.418	1	8
Xpr1	0.000719449	0.316913	0.32	0.24	1	8
Gmfb	0.000728073	0.35518	0.193	0.119	1	8
Plat	0.00074087	0.337556	0.14	0.055	1	8
Tmem30a	0.000742503	0.296532	0.3	0.235	1	8
Adgra3	0.000767732	0.401526	0.113	0.047	1	8
Szrd1	0.000781645	0.384976	0.167	0.082	1	8
Mlec	0.000784357	0.405977	0.153	0.066	1	8
Fut9	0.000824607	0.250312	0.5	0.413	1	8
Ptprs	0.00085077	0.349665	0.273	0.185	1	8
Pkp4	0.000868653	0.385985	0.14	0.057	1	8
Arhgap21	0.000893016	0.364138	0.22	0.112	1	8
Ntrk3	0.000902882	0.368258	0.167	0.073	1	8
RP24-185P7.1	0.000983456	0.392972	0.167	0.08	1	8
Me1	0.00103168	0.371739	0.267	0.165	1	8
Ryk	0.00105386	0.351626	0.24	0.159	1	8
Mllt6	0.00107993	0.324779	0.107	0.063	1	8
Fasn	0.00108771	0.285256	0.387	0.31	1	8
Hsp90b1	0.0012096	0.277248	0.5	0.38	1	8
Skap2	0.00123285	0.358405	0.167	0.074	1	8
Plekhb2	0.00134296	0.396873	0.173	0.09	1	8
Adora1	0.00135375	0.389232	0.24	0.13	1	8
Gm10076	0.00136621	0.395577	0.167	0.091	1	8
Tmie	0.00139465	0.332594	0.12	0.044	1	8
Efcab14	0.0014089	0.337417	0.227	0.149	1	8
Sbf1	0.00142746	0.379704	0.107	0.043	1	8
Shank1	0.00145972	0.379526	0.133	0.06	1	8
Mapk4	0.00152821	0.36631	0.247	0.136	1	8
Prkd3	0.00162587	0.371627	0.12	0.053	1	8
Gpt2	0.00166007	0.377821	0.193	0.106	1	8
Sesn3	0.001865	0.339973	0.3	0.206	1	8
Nat14	0.00187747	0.359778	0.167	0.078	1	8
Thra	0.00191162	0.268634	0.407	0.325	1	8
Celf4	0.00208294	0.387667	0.187	0.099	1	8
Sgpl1	0.00217399	0.367923	0.133	0.068	1	8
Mgea5	0.00219968	0.345261	0.2	0.103	1	8
Eps15	0.00222311	0.28664	0.427	0.324	1	8
Mthfd2l	0.00224925	0.316493	0.293	0.211	1	8
Pcp4	0.00225821	0.284794	0.267	0.208	1	8
Lrrc8a	0.00230682	0.332034	0.38	0.256	1	8
Sh3bgrl	0.00238273	0.353985	0.24	0.141	1	8
Fam199x	0.00250636	0.319551	0.107	0.039	1	8
Cat	0.00252424	0.312439	0.333	0.229	1	8
Bod1	0.00255279	0.350085	0.14	0.076	1	8
Atxn10	0.00257278	0.303141	0.38	0.267	1	8
Megf9	0.00257282	0.365578	0.127	0.062	1	8
Acbd5	0.00259772	0.352251	0.173	0.104	1	8
Tab2	0.00264437	0.368403	0.173	0.095	1	8
Bbox1	0.00268934	0.366322	0.113	0.044	1	8
Dcaf12	0.0027009	0.334405	0.147	0.067	1	8
Camk2g	0.00276711	0.266213	0.533	0.421	1	8
Sox1	0.00283102	0.342314	0.28	0.18	1	8
Fam213b	0.00285837	0.275578	0.167	0.126	1	8
Ptprd	0.00294579	0.359781	0.173	0.086	1	8
Erbb2ip	0.0029545	0.354521	0.173	0.095	1	8
Nadk2	0.0031314	0.323085	0.34	0.242	1	8
Tshz1	0.00315648	0.325867	0.16	0.076	1	8
Wwp1	0.00316602	0.351031	0.127	0.065	1	8
Mib1	0.0032347	0.342059	0.173	0.098	1	8
2610507B11Rik	0.00323788	0.309909	0.153	0.104	1	8
Tnks2	0.00329754	0.317895	0.22	0.119	1	8
Nacc2	0.0035366	0.299006	0.38	0.282	1	8
Tmem135	0.00358359	0.360424	0.173	0.095	1	8
Selt	0.00382615	0.261576	0.347	0.278	1	8
[truncated: 1,438 more rows]
