# Supplementary material for: Olig2-astrocytes express neutral amino acid transporter SLC7A10 (Asc-1) in the adult brain
Source: Mol Brain. 2021 Nov 8;14:163. doi: 10.1186/s13041-021-00874-8 (PMC8573876; doi:10.1186/s13041-021-00874-8)
Supplement: Supplementary file 4 — Additional file 4: Table S3. Cell number of Olig2-positive/GFAP-positive, Olig2-positive/GFAP-negative, Olig2-negative/GFAP-positive, Olig2-negative/GFAP-negative cells, in each group of Astrocytes. [file 13041_2021_874_MOESM4_ESM.xlsx]

## Sheet: Sheet1
Table S3: Cell number of Olig2-positive/GFAP-positive, Olig2-positive/GFAP-negative, Olig2-negative/GFAP-positive, Olig2-negative/GFAP-negative cells, in each group of Astrocytes.
		astrocytic group	Olig2_p Gfap_p	Olig2_p Gfap_n	Olig2_n Gfap_p	Olig2_n Gfap_n	total cell number
		A1	9	163	51	738	961
		A2	11	81	64	488	644
		A3	7	23	108	399	537
		A4	22	11	199	107	339
		A5	45	25	107	89	266
		A6	1	20	27	173	221
		A7	3	1	120	61	185
		A8	2	13	83	52	150
		A9	1	7	10	104	122
		A10	2	1	78	7	88
		A11	1	2	1	5	9
			104	347	848	2223	3522	(Cell number)
