# Supplementary material for: Olig2-astrocytes express neutral amino acid transporter SLC7A10 (Asc-1) in the adult brain
Source: Mol Brain. 2021 Nov 8;14:163. doi: 10.1186/s13041-021-00874-8 (PMC8573876; doi:10.1186/s13041-021-00874-8)
Supplement: Supplementary file 5 — Additional file 5: Table S4. Gene ontology (GO) terms (biological process) of A1 group by GO analysis (related to Fig. 2d). [file 13041_2021_874_MOESM5_ESM.xlsx]

## Sheet: A1_BP
Table S4: Gene ontology (GO) terms (biological process) of A1 group by GO analysis. (related to Fig. 2d)
Category	Term	Count	%	PValue	Genes	List Total	Pop Hits	Pop Total	Fold Enrichment	Bonferroni	Benjamini	FDR
GOTERM_BP_FAT	GO:0015804~neutral amino acid transport	3	3.26087	0.00196709	SLC6A9, SLC3A2, SLC7A10	71	13	13588	44.1647	0.837555	0.837555	3.0323
GOTERM_BP_FAT	GO:0010647~positive regulation of cell communication	6	6.52174	0.00287743	NCAM1, FGFR3, HIF1A, AGT, ITPKB, LGI1	71	189	13588	6.07556	0.930031	0.735483	4.40628
GOTERM_BP_FAT	GO:0045926~negative regulation of growth	4	4.34783	0.0058266	HIF1A, BCL2, LGMN, PTCH1	71	71	13588	10.782	0.995455	0.834352	8.73334
GOTERM_BP_FAT	GO:0021782~glial cell development	3	3.26087	0.00617188	PLP1, AGT, NKX6-2	71	23	13588	24.9626	0.996702	0.76035	9.22778
GOTERM_BP_FAT	GO:0040014~regulation of multicellular organism growth	4	4.34783	0.00678386	AGT, BCL2, LGMN, PTCH1	71	75	13588	10.2069	0.998132	0.71537	10.098
GOTERM_BP_FAT	GO:0048469~cell maturation	4	4.34783	0.00678386	SEPT4, PLP1, IRX5, SOX8	71	75	13588	10.2069	0.998132	0.71537	10.098
GOTERM_BP_FAT	GO:0006836~neurotransmitter transport	4	4.34783	0.00810483	SLC6A9, SLC6A1, SLC6A11, TIMP4	71	80	13588	9.56901	0.999453	0.714031	11.9497
GOTERM_BP_FAT	GO:0040008~regulation of growth	6	6.52174	0.0102184	HIF1A, AGT, BCL2, LGMN, CD81, PTCH1	71	256	13588	4.48548	0.999924	0.741872	14.8385
GOTERM_BP_FAT	GO:0048878~chemical homeostasis	7	7.6087	0.0111571	PLP1, HIF1A, ATP2A2, NKX6-2, BCL2, PTCH1, SLC4A4	71	365	13588	3.67031	0.999968	0.72596	16.0928
GOTERM_BP_FAT	GO:0009967~positive regulation of signal transduction	5	5.43478	0.011892	NCAM1, FGFR3, HIF1A, AGT, ITPKB	71	172	13588	5.56338	0.999984	0.706799	17.0627
GOTERM_BP_FAT	GO:0045597~positive regulation of cell differentiation	5	5.43478	0.0126061	FGFR3, HIF1A, NKX6-2, BCL2, ITPKB	71	175	13588	5.46801	0.999992	0.689925	17.9951
GOTERM_BP_FAT	GO:0021700~developmental maturation	4	4.34783	0.0152294	SEPT4, PLP1, IRX5, SOX8	71	101	13588	7.57942	0.999999	0.724099	21.3367
GOTERM_BP_FAT	GO:0006812~cation transport	8	8.69565	0.0164949	TRPM3, ATP2A2, ATP1B2, CAMK2G, KCNN2, SLC39A12, SLC4A4, ATP6V0B	71	515	13588	2.9729	1	0.721771	22.9028
GOTERM_BP_FAT	GO:0050801~ion homeostasis	6	6.52174	0.0174452	PLP1, HIF1A, ATP2A2, NKX6-2, BCL2, SLC4A4	71	293	13588	3.91905	1	0.713363	24.0596
GOTERM_BP_FAT	GO:0032291~ensheathment of axons in the central nervous system	2	2.17391	0.02045	PLP1, NKX6-2	71	4	13588	95.6901	1	0.743907	27.6112
GOTERM_BP_FAT	GO:0022010~myelination in the central nervous system	2	2.17391	0.02045	PLP1, NKX6-2	71	4	13588	95.6901	1	0.743907	27.6112
GOTERM_BP_FAT	GO:0042127~regulation of cell proliferation	8	8.69565	0.02045	CD38, FGFR3, AGT, BCL2, CD81, PTCH1, SPARC, GJB6	71	538	13588	2.8458	1	0.719561	27.6112
GOTERM_BP_FAT	GO:0022602~ovulation cycle process	3	3.26087	0.0243615	AGT, BCL2, LFNG	71	47	13588	12.2158	1	0.758951	32.0019
GOTERM_BP_FAT	GO:0051094~positive regulation of developmental process	5	5.43478	0.0244549	FGFR3, HIF1A, NKX6-2, BCL2, ITPKB	71	214	13588	4.4715	1	0.739268	32.1036
GOTERM_BP_FAT	GO:0042698~ovulation cycle	3	3.26087	0.0253373	AGT, BCL2, LFNG	71	48	13588	11.9613	1	0.73179	33.0577
GOTERM_BP_FAT	GO:0010001~glial cell differentiation	3	3.26087	0.0253373	PLP1, AGT, NKX6-2	71	48	13588	11.9613	1	0.73179	33.0577
GOTERM_BP_FAT	GO:0008285~negative regulation of cell proliferation	5	5.43478	0.0282996	FGFR3, AGT, BCL2, PTCH1, GJB6	71	224	13588	4.27188	1	0.752066	36.1696
GOTERM_BP_FAT	GO:0042063~gliogenesis	3	3.26087	0.0293962	PLP1, AGT, NKX6-2	71	52	13588	11.0412	1	0.747659	37.2869
GOTERM_BP_FAT	GO:0006811~ion transport	9	9.78261	0.0294262	TRPM3, ATP2A2, GRIA1, ATP1B2, CAMK2G, KCNN2, SLC39A12, SLC4A4, ATP6V0B	71	712	13588	2.41913	1	0.730925	37.3172
GOTERM_BP_FAT	GO:0008585~female gonad development	3	3.26087	0.030449	AGT, BCL2, LFNG	71	53	13588	10.8328	1	0.726738	38.3422
GOTERM_BP_FAT	GO:0007243~protein kinase cascade	5	5.43478	0.0333657	FGFR3, TNIK, CD81, ITPKB, SMPD2	71	236	13588	4.05467	1	0.743808	41.1799
GOTERM_BP_FAT	GO:0001934~positive regulation of protein amino acid phosphorylation	3	3.26087	0.0336957	FGFR3, BCL2, CD81	71	56	13588	10.2525	1	0.732388	41.4931
GOTERM_BP_FAT	GO:0045927~positive regulation of growth	3	3.26087	0.0336957	AGT, BCL2, CD81	71	56	13588	10.2525	1	0.732388	41.4931
GOTERM_BP_FAT	GO:0007292~female gamete generation	3	3.26087	0.0336957	AGT, BCL2, PAQR7	71	56	13588	10.2525	1	0.732388	41.4931
GOTERM_BP_FAT	GO:0046545~development of primary female sexual characteristics	3	3.26087	0.0348068	AGT, BCL2, LFNG	71	57	13588	10.0726	1	0.72963	42.5364
GOTERM_BP_FAT	GO:0042327~positive regulation of phosphorylation	3	3.26087	0.0382244	FGFR3, BCL2, CD81	71	60	13588	9.56901	1	0.749321	45.6372
GOTERM_BP_FAT	GO:0045165~cell fate commitment	4	4.34783	0.0401389	NKX6-2, BCL2, OLIG1, SOX8	71	147	13588	5.20763	1	0.753515	47.305
GOTERM_BP_FAT	GO:0010562~positive regulation of phosphorus metabolic process	3	3.26087	0.0405714	FGFR3, BCL2, CD81	71	62	13588	9.26034	1	0.744694	47.6751
GOTERM_BP_FAT	GO:0045937~positive regulation of phosphate metabolic process	3	3.26087	0.0405714	FGFR3, BCL2, CD81	71	62	13588	9.26034	1	0.744694	47.6751
GOTERM_BP_FAT	GO:0030384~phosphoinositide metabolic process	3	3.26087	0.0417649	CD81, GPLD1, PITPNC1	71	63	13588	9.11335	1	0.742782	48.6838
GOTERM_BP_FAT	GO:0046660~female sex differentiation	3	3.26087	0.0429716	AGT, BCL2, LFNG	71	64	13588	8.97095	1	0.741107	49.6851
GOTERM_BP_FAT	GO:0006873~cellular ion homeostasis	5	5.43478	0.0455287	PLP1, HIF1A, ATP2A2, NKX6-2, BCL2	71	261	13588	3.66629	1	0.750279	51.7469
GOTERM_BP_FAT	GO:0019953~sexual reproduction	6	6.52174	0.0485837	SEPT4, AGT, BCL2, PAQR7, SEPP1, CIT	71	386	13588	2.97482	1	0.762247	54.1064
GOTERM_BP_FAT	GO:0055082~cellular chemical homeostasis	5	5.43478	0.049326	PLP1, HIF1A, ATP2A2, NKX6-2, BCL2	71	268	13588	3.57053	1	0.757031	54.6631
GOTERM_BP_FAT	GO:0043368~positive T cell selection	2	2.17391	0.0503543	BCL2, ITPKB	71	10	13588	38.2761	1	0.754041	55.424
GOTERM_BP_FAT	GO:0006865~amino acid transport	3	3.26087	0.0517732	SLC6A9, SLC3A2, SLC7A10	71	71	13588	8.08649	1	0.753882	56.4542
GOTERM_BP_FAT	GO:0030182~neuron differentiation	6	6.52174	0.0545645	FGFR3, IRX5, NKX6-2, BCL2, OLIG1, CIT	71	399	13588	2.8779	1	0.762738	58.4162
GOTERM_BP_FAT	GO:0040015~negative regulation of multicellular organism growth	2	2.17391	0.0552501	LGMN, PTCH1	71	11	13588	34.7964	1	0.757755	58.8853
GOTERM_BP_FAT	GO:0006582~melanin metabolic process	2	2.17391	0.0552501	BCL2, DDT	71	11	13588	34.7964	1	0.757755	58.8853
GOTERM_BP_FAT	GO:0046488~phosphatidylinositol metabolic process	2	2.17391	0.0552501	CD81, PITPNC1	71	11	13588	34.7964	1	0.757755	58.8853
GOTERM_BP_FAT	GO:0035239~tube morphogenesis	4	4.34783	0.0581429	HIF1A, AGT, BCL2, PTCH1	71	171	13588	4.47673	1	0.766595	60.8105
GOTERM_BP_FAT	GO:0048609~reproductive process in a multicellular organism	6	6.52174	0.0594461	SEPT4, AGT, BCL2, PAQR7, CIT, LFNG	71	409	13588	2.80753	1	0.765534	61.65
GOTERM_BP_FAT	GO:0032504~multicellular organism reproduction	6	6.52174	0.0594461	SEPT4, AGT, BCL2, PAQR7, CIT, LFNG	71	409	13588	2.80753	1	0.765534	61.65
GOTERM_BP_FAT	GO:0002009~morphogenesis of an epithelium	4	4.34783	0.0597905	FGFR3, AGT, BCL2, PTCH1	71	173	13588	4.42498	1	0.758921	61.869
GOTERM_BP_FAT	GO:0031401~positive regulation of protein modification process	3	3.26087	0.0611574	FGFR3, BCL2, CD81	71	78	13588	7.36078	1	0.758452	62.7267
GOTERM_BP_FAT	GO:0006754~ATP biosynthetic process	3	3.26087	0.0667616	ATP2A2, ATP1B2, ATP6V0B	71	82	13588	7.00172	1	0.780946	66.0582
GOTERM_BP_FAT	GO:0055080~cation homeostasis	4	4.34783	0.0692402	HIF1A, ATP2A2, BCL2, SLC4A4	71	184	13588	4.16044	1	0.785664	67.4409
GOTERM_BP_FAT	GO:0014003~oligodendrocyte development	2	2.17391	0.0697888	PLP1, NKX6-2	71	14	13588	27.34	1	0.780756	67.7397
GOTERM_BP_FAT	GO:0008406~gonad development	3	3.26087	0.0754732	AGT, BCL2, LFNG	71	88	13588	6.52433	1	0.800027	70.6885
GOTERM_BP_FAT	GO:0006650~glycerophospholipid metabolic process	3	3.26087	0.0754732	CD81, GPLD1, PITPNC1	71	88	13588	6.52433	1	0.800027	70.6885
GOTERM_BP_FAT	GO:0016310~phosphorylation	8	8.69565	0.0756745	FGFR3, TNIK, CAMK2G, BCL2, CD81, ADRBK2, CIT, ATP6V0B	71	718	13588	2.13237	1	0.793809	70.7881
GOTERM_BP_FAT	GO:0030001~metal ion transport	6	6.52174	0.0772841	ATP2A2, ATP1B2, CAMK2G, KCNN2, SLC39A12, SLC4A4	71	442	13588	2.59792	1	0.793939	71.5736
GOTERM_BP_FAT	GO:0046034~ATP metabolic process	3	3.26087	0.0784541	ATP2A2, ATP1B2, ATP6V0B	71	90	13588	6.37934	1	0.792178	72.132
GOTERM_BP_FAT	GO:0030307~positive regulation of cell growth	2	2.17391	0.0793584	BCL2, CD81	71	16	13588	23.9225	1	0.789339	72.5566
GOTERM_BP_FAT	GO:0042592~homeostatic process	7	7.6087	0.0798042	PLP1, HIF1A, ATP2A2, NKX6-2, BCL2, PTCH1, SLC4A4	71	584	13588	2.29394	1	0.784608	72.7637
GOTERM_BP_FAT	GO:0015837~amine transport	3	3.26087	0.0814717	SLC6A9, SLC3A2, SLC7A10	71	92	13588	6.24066	1	0.785194	73.5254
GOTERM_BP_FAT	GO:0009206~purine ribonucleoside triphosphate biosynthetic process	3	3.26087	0.082994	ATP2A2, ATP1B2, ATP6V0B	71	93	13588	6.17356	1	0.785164	74.2033
GOTERM_BP_FAT	GO:0009201~ribonucleoside triphosphate biosynthetic process	3	3.26087	0.082994	ATP2A2, ATP1B2, ATP6V0B	71	93	13588	6.17356	1	0.785164	74.2033
GOTERM_BP_FAT	GO:0006970~response to osmotic stress	2	2.17391	0.0841068	TSC22D3, AGT	71	17	13588	22.5153	1	0.783467	74.6885
GOTERM_BP_FAT	GO:0009145~purine nucleoside triphosphate biosynthetic process	3	3.26087	0.0845251	ATP2A2, ATP1B2, ATP6V0B	71	94	13588	6.10788	1	0.778976	74.8687
GOTERM_BP_FAT	GO:0051251~positive regulation of lymphocyte activation	3	3.26087	0.0845251	CD38, CD81, ITPKB	71	94	13588	6.10788	1	0.778976	74.8687
GOTERM_BP_FAT	GO:0009142~nucleoside triphosphate biosynthetic process	3	3.26087	0.0860648	ATP2A2, ATP1B2, ATP6V0B	71	95	13588	6.04359	1	0.779154	75.5216
GOTERM_BP_FAT	GO:0048511~rhythmic process	3	3.26087	0.0907347	AGT, BCL2, LFNG	71	98	13588	5.85858	1	0.791487	77.4061
GOTERM_BP_FAT	GO:0007276~gamete generation	5	5.43478	0.0910436	SEPT4, AGT, BCL2, PAQR7, CIT	71	331	13588	2.89094	1	0.786848	77.5259
GOTERM_BP_FAT	GO:0046942~carboxylic acid transport	3	3.26087	0.0923078	SLC6A9, SLC3A2, SLC7A10	71	99	13588	5.7994	1	0.785887	78.0097
GOTERM_BP_FAT	GO:0002696~positive regulation of leukocyte activation	3	3.26087	0.0923078	CD38, CD81, ITPKB	71	99	13588	5.7994	1	0.785887	78.0097
GOTERM_BP_FAT	GO:0045793~positive regulation of cell size	2	2.17391	0.0935312	BCL2, CD81	71	19	13588	20.1453	1	0.784809	78.4687
GOTERM_BP_FAT	GO:0051241~negative regulation of multicellular organismal process	3	3.26087	0.093889	ATP2A2, LGMN, PTCH1	71	100	13588	5.74141	1	0.780564	78.6012
GOTERM_BP_FAT	GO:0015849~organic acid transport	3	3.26087	0.093889	SLC6A9, SLC3A2, SLC7A10	71	100	13588	5.74141	1	0.780564	78.6012
GOTERM_BP_FAT	GO:0032270~positive regulation of cellular protein metabolic process	3	3.26087	0.093889	FGFR3, BCL2, CD81	71	100	13588	5.74141	1	0.780564	78.6012
GOTERM_BP_FAT	GO:0009205~purine ribonucleoside triphosphate metabolic process	3	3.26087	0.095478	ATP2A2, ATP1B2, ATP6V0B	71	101	13588	5.68456	1	0.780936	79.1806
GOTERM_BP_FAT	GO:0050867~positive regulation of cell activation	3	3.26087	0.095478	CD38, CD81, ITPKB	71	101	13588	5.68456	1	0.780936	79.1806
GOTERM_BP_FAT	GO:0009199~ribonucleoside triphosphate metabolic process	3	3.26087	0.0970749	ATP2A2, ATP1B2, ATP6V0B	71	102	13588	5.62883	1	0.781333	79.748
GOTERM_BP_FAT	GO:0007242~intracellular signaling cascade	9	9.78261	0.0972881	WSB1, FGFR3, TNIK, KLF9, RAB34, CD81, ITPKB, CIT, SMPD2	71	915	13588	1.88243	1	0.776766	79.8227
GOTERM_BP_FAT	GO:0048709~oligodendrocyte differentiation	2	2.17391	0.0982075	PLP1, NKX6-2	71	20	13588	19.138	1	0.774808	80.1417
