# Supplementary material for: Olig2-astrocytes express neutral amino acid transporter SLC7A10 (Asc-1) in the adult brain
Source: Mol Brain. 2021 Nov 8;14:163. doi: 10.1186/s13041-021-00874-8 (PMC8573876; doi:10.1186/s13041-021-00874-8)
Supplement: Supplementary file 6 — Additional file 6: Table S5. 416 genes that were significantly expressed in Olig2-astrocytes rather than GFAP-astrocytes (p < 0.05, adjusted p value based on Bonferroni correction). [file 13041_2021_874_MOESM6_ESM.xlsx]

## Sheet: Olig2_p_Gfap_n_markers_0.10
Table S5 416 genes that were significantly expressed in Olig2-astrocytes rather than GFAP-astrocytes (p <0.05, adjusted p value based on Bonferroni correction)
	gene (adjusted p value < 0.05)	raw p value on the MAST method	log fold-change of the average expression	% of cells detected in the Olig2(+)Gfap(-) group	% of cells detected in the Olig2(-)Gfap(+) group	adjusted p value based on Bonferroni correction
	Olig2	1.708110E-313	2.26248	1	0	0
1	Gm3764	6.60277e-58	0.468124	0.965	0.824	9.67834e-54
2	Malat1	1.629e-52	0.250127	1	0.996	2.38779e-48
3	Slc7a10	7.02492e-48	0.576135	0.87	0.624	1.02971e-43
4	Gpr37l1	1.50988e-45	0.324377	0.997	0.914	2.21318e-41
5	F3	1.03265e-39	0.420906	0.922	0.783	1.51366e-35
6	Gjb6	1.09351e-32	0.435207	0.853	0.689	1.60287e-28
7	Htra1	9.02717e-32	0.311806	0.911	0.831	1.3232e-27
8	Pnisr	2.76908e-29	0.366045	0.795	0.706	4.05892e-25
9	Rsrp1	1.92764e-28	0.300331	0.862	0.818	2.82554e-24
10	Lfng	6.1639e-28	0.628732	0.597	0.369	9.03504e-24
11	Btbd17	3.21274e-27	0.452506	0.775	0.593	4.70924e-23
12	Itih3	1.60229e-26	0.609851	0.542	0.38	2.34864e-22
13	Adrbk2	5.02342e-26	0.573482	0.568	0.373	7.36332e-22
14	Mid1ip1	7.26633e-26	0.314701	0.718	0.666	1.0651e-21
15	Rab34	1.88101e-25	0.636978	0.556	0.327	2.75719e-21
16	Agt	4.90347e-25	0.620201	0.611	0.397	7.1875e-21
17	Slc25a5	4.90735e-25	0.310742	0.807	0.735	7.19319e-21
18	Son	1.13868e-24	0.260877	0.893	0.86	1.66908e-20
19	Macf1	3.06665e-24	0.367515	0.752	0.65	4.4951e-20
20	Atp1b2	1.20163e-23	0.223141	0.96	0.943	1.76135e-19
21	Tlcd1	1.22668e-23	0.487042	0.605	0.443	1.79807e-19
22	Ttc14	3.5156e-23	0.44326	0.663	0.507	5.15317e-19
23	Rbm39	4.29075e-23	0.287824	0.764	0.713	6.28938e-19
24	Paqr7	3.47374e-22	0.502786	0.562	0.393	5.09181e-18
25	Atp1a2	4.78483e-22	0.160242	0.994	0.989	7.01361e-18
26	Ubc	1.43066e-21	0.204153	0.893	0.886	2.09706e-17
27	Lsamp	2.88597e-21	0.28588	0.795	0.722	4.23026e-17
28	Tril	1.50635e-20	0.334614	0.741	0.64	2.20801e-16
29	Ncam1	7.72953e-20	0.486783	0.553	0.396	1.13299e-15
30	Eno1	1.14541e-19	0.264639	0.775	0.719	1.67895e-15
31	Cldn10	1.326e-19	0.240393	0.925	0.868	1.94365e-15
32	Pcyt2	1.62415e-19	0.400385	0.481	0.395	2.38067e-15
33	Slc6a1	2.43719e-19	0.272317	0.865	0.796	3.57244e-15
34	Prnp	9.41745e-19	0.181206	0.968	0.959	1.38041e-14
35	Hacd2	1.05518e-18	0.442884	0.513	0.383	1.54668e-14
36	Acsbg1	1.11254e-18	0.221439	0.833	0.804	1.63076e-14
37	Ckb	1.12237e-18	0.123618	0.997	0.992	1.64516e-14
38	Msmo1	1.14542e-18	0.31312	0.781	0.689	1.67895e-14
39	Ogt	1.29289e-18	0.325543	0.7	0.612	1.89512e-14
40	Tnik	1.50992e-18	0.420264	0.504	0.402	2.21324e-14
41	Etnppl	1.9388e-18	0.603143	0.406	0.243	2.84189e-14
42	Gria2	5.00475e-18	0.341583	0.738	0.617	7.33596e-14
43	Bcan	5.04705e-18	0.200173	0.965	0.914	7.39797e-14
44	Phkg1	5.05446e-18	0.376757	0.628	0.511	7.40883e-14
45	Slc39a12	5.70449e-18	0.269748	0.671	0.629	8.36164e-14
46	Kcnk1	5.94443e-18	0.372515	0.631	0.512	8.71335e-14
47	Id2	1.35929e-17	0.202122	0.928	0.895	1.99244e-13
48	Tsc22d3	1.55549e-17	0.361114	0.487	0.425	2.28004e-13
49	Tecr	1.789e-17	0.245386	0.793	0.745	2.62231e-13
50	Ntsr2	2.97218e-17	0.167205	0.965	0.959	4.35662e-13
51	Sdf2	3.78169e-17	0.340872	0.533	0.46	5.5432e-13
52	Atp6v0e	6.24053e-17	0.17954	0.614	0.642	9.14737e-13
53	Timp3	6.28516e-17	0.179223	0.628	0.658	9.21279e-13
54	Sfrp5	6.87603e-17	0.790463	0.251	0.072	1.00789e-12
55	Pmm1	6.95942e-17	0.199233	0.741	0.725	1.02011e-12
56	Ndufa8	7.17327e-17	0.182095	0.579	0.592	1.05146e-12
57	Fgfr3	8.95635e-17	0.241144	0.723	0.69	1.31282e-12
58	Shisa4	9.09182e-17	0.277011	0.646	0.591	1.33268e-12
59	Arxes2	1.13462e-16	0.226623	0.47	0.482	1.66312e-12
60	Slc3a2	1.19793e-16	0.322242	0.66	0.573	1.75593e-12
61	Enho	1.82366e-16	0.168667	0.807	0.816	2.67313e-12
62	Tpi1	3.83473e-16	0.115378	0.643	0.705	5.62094e-12
63	Klf9	5.35865e-16	0.342621	0.455	0.393	7.85471e-12
64	Atp6v0b	7.17475e-16	0.217482	0.64	0.632	1.05167e-11
65	Pitpnc1	8.47986e-16	0.274393	0.504	0.481	1.24298e-11
66	B230323A14Rik	9.53863e-16	0.704238	0.124	0.011	1.39817e-11
67	Sat1	1.0044e-15	0.19894	0.597	0.606	1.47225e-11
68	Mat2a	1.33348e-15	0.244857	0.602	0.581	1.95461e-11
69	Cxcl14	1.6718e-15	0.208632	0.853	0.8	2.45052e-11
70	Cml1	1.69481e-15	0.382291	0.481	0.384	2.48426e-11
71	Dynll1	1.7938e-15	0.156342	0.772	0.794	2.62936e-11
72	Srsf2	1.92616e-15	0.245918	0.51	0.494	2.82336e-11
73	Per3	2.41851e-15	0.348532	0.421	0.364	3.54505e-11
74	Fez1	3.5591e-15	0.151248	0.539	0.578	5.21693e-11
75	Slc6a11	3.95312e-15	0.247418	0.827	0.785	5.79449e-11
76	Tubb2a	4.46893e-15	0.222945	0.651	0.623	6.55055e-11
77	Ramp1	5.70872e-15	0.167023	0.818	0.822	8.36784e-11
78	Timp4	6.77197e-15	0.313985	0.689	0.591	9.92635e-11
79	S1pr1	7.02527e-15	0.122997	0.801	0.835	1.02976e-10
80	Olig1	8.09881e-15	0.49241	0.444	0.295	1.18712e-10
81	Ccnl2	1.25609e-14	0.474887	0.427	0.287	1.84118e-10
82	Phyhipl	1.46272e-14	0.233058	0.628	0.593	2.14405e-10
83	Luc7l3	1.95328e-14	0.236095	0.49	0.479	2.86312e-10
84	Csrp1	2.63322e-14	0.183013	0.784	0.769	3.85978e-10
85	Cystm1	2.8225e-14	0.191916	0.553	0.548	4.13722e-10
86	Ddx5	3.00952e-14	0.114951	0.695	0.744	4.41135e-10
87	Srsf5	3.82612e-14	0.115055	0.548	0.607	5.60833e-10
88	Fam181b	5.312e-14	0.193954	0.499	0.505	7.78633e-10
89	Pmp22	6.35059e-14	0.49102	0.354	0.232	9.30869e-10
90	Agpat5	6.50703e-14	0.282125	0.516	0.466	9.53801e-10
91	Ctsd	7.69778e-14	0.146223	0.64	0.676	1.12834e-09
92	Vdac2	8.54673e-14	0.174978	0.49	0.506	1.25278e-09
93	Eva1a	9.10754e-14	0.215037	0.507	0.5	1.33498e-09
94	Cox5a	1.50844e-13	0.137524	0.726	0.743	2.21107e-09
95	Nisch	1.53044e-13	0.158707	0.409	0.441	2.24332e-09
96	Nkx6-2	1.97847e-13	0.771105	0.222	0.072	2.90004e-09
97	Actg1	1.99251e-13	0.135764	0.827	0.841	2.92063e-09
98	Lmo4	2.254e-13	0.209516	0.378	0.384	3.30391e-09
99	Smpd1	2.45956e-13	0.347446	0.395	0.328	3.60523e-09
100	Ank2	2.67304e-13	0.156084	0.695	0.711	3.91815e-09
101	Tia1	3.13089e-13	0.325604	0.429	0.374	4.58925e-09
102	Slc25a18	4.14357e-13	0.223362	0.695	0.646	6.07364e-09
103	Fam173a	4.40829e-13	0.139958	0.323	0.368	6.46167e-09
104	Hes1	4.82762e-13	0.543362	0.317	0.189	7.07632e-09
105	Serpine2	5.24959e-13	0.160698	0.882	0.886	7.69485e-09
106	Gm26917	5.3156e-13	0.397298	0.427	0.33	7.79161e-09
107	Msi1	5.63118e-13	0.116275	0.294	0.35	8.25418e-09
108	Emc3	7.13235e-13	0.249047	0.392	0.377	1.04546e-08
109	Camk2g	1.07404e-12	0.35164	0.487	0.399	1.57433e-08
110	Cuedc1	1.12956e-12	0.451803	0.326	0.23	1.65571e-08
111	1110008F13Rik	1.21349e-12	0.125969	0.357	0.401	1.77873e-08
112	Ctsf	1.25337e-12	0.339671	0.349	0.298	1.83719e-08
113	Clk1	1.46503e-12	0.198319	0.329	0.346	2.14744e-08
114	Nrarp	1.72997e-12	0.354557	0.406	0.335	2.53579e-08
115	Ndufs8	1.84476e-12	0.101675	0.372	0.434	2.70405e-08
116	Smpdl3a	2.00996e-12	0.173315	0.501	0.511	2.9462e-08
117	Ddt	2.38619e-12	0.148318	0.501	0.531	3.49767e-08
118	Igfbp2	2.40141e-12	0.522632	0.452	0.278	3.51999e-08
119	Ddhd1	3.03754e-12	0.242207	0.484	0.461	4.45243e-08
120	Cntfr	3.30435e-12	0.268135	0.51	0.461	4.84352e-08
121	Gm11713	3.55458e-12	0.640625	0.242	0.099	5.2103e-08
122	Ndufv2	4.96331e-12	0.132819	0.501	0.539	7.27523e-08
123	Acp1	5.08976e-12	0.30125	0.476	0.413	7.46057e-08
124	Sepp1	5.76934e-12	0.140622	0.873	0.884	8.45669e-08
125	Csnk1a1	5.81033e-12	0.143953	0.357	0.395	8.51679e-08
126	Nkain4	5.97153e-12	0.191481	0.827	0.801	8.75307e-08
127	Atraid	6.1725e-12	0.115226	0.594	0.631	9.04765e-08
128	Ier3ip1	6.44232e-12	0.133193	0.268	0.31	9.44315e-08
129	Ptch1	8.79885e-12	0.356374	0.357	0.295	1.28974e-07
130	Il18	9.09453e-12	0.204149	0.484	0.473	1.33308e-07
131	Sox8	9.79828e-12	0.407536	0.378	0.281	1.43623e-07
132	4930402H24Rik	1.46825e-11	0.119976	0.481	0.526	2.15215e-07
133	Dbx2	1.66239e-11	0.261652	0.573	0.517	2.43672e-07
134	Stx16	1.90664e-11	0.488254	0.375	0.233	2.79475e-07
135	Zfyve21	1.99472e-11	0.15673	0.375	0.399	2.92386e-07
136	Dbp	2.30344e-11	0.190471	0.562	0.554	3.37638e-07
137	Rbm4b	2.43392e-11	0.366944	0.349	0.282	3.56763e-07
138	Cit	2.46579e-11	0.52039	0.317	0.183	3.61436e-07
139	Rbm25	3.2237e-11	0.28449	0.452	0.397	4.72529e-07
140	Slc27a1	3.28534e-11	0.129862	0.608	0.632	4.81565e-07
141	Ccdc88a	3.31507e-11	0.148085	0.476	0.498	4.85923e-07
142	Slc9a3r1	3.51544e-11	0.154746	0.637	0.634	5.15293e-07
143	Ccdc141	3.88418e-11	0.47494	0.288	0.182	5.69343e-07
144	Fermt2	4.11324e-11	0.183704	0.504	0.504	6.02919e-07
145	Snhg20	4.16993e-11	0.329433	0.343	0.288	6.11228e-07
146	Trps1	4.24973e-11	0.153001	0.427	0.456	6.22925e-07
147	Rsrc2	5.48099e-11	0.153305	0.277	0.311	8.03404e-07
148	Arglu1	5.7579e-11	0.245237	0.49	0.459	8.43992e-07
149	Serpinh1	7.31043e-11	0.360775	0.366	0.289	1.07156e-06
150	Lrpap1	7.42709e-11	0.112593	0.375	0.419	1.08866e-06
151	Slc25a4	7.59407e-11	0.132461	0.853	0.855	1.11314e-06
152	Krit1	7.99504e-11	0.233768	0.326	0.316	1.17191e-06
153	Chchd10	8.04685e-11	0.116888	0.908	0.917	1.17951e-06
154	Cycs	8.71945e-11	0.131531	0.435	0.466	1.2781e-06
155	Ssr2	9.26253e-11	0.309389	0.294	0.258	1.3577e-06
156	Dlgap1	9.72254e-11	0.122444	0.441	0.475	1.42513e-06
157	Polr2g	1.14364e-10	0.123985	0.219	0.257	1.67635e-06
158	Enah	1.39912e-10	0.161914	0.386	0.409	2.05083e-06
159	Slc25a3	1.41061e-10	0.103176	0.666	0.7	2.06768e-06
160	Rrbp1	1.41387e-10	0.306128	0.383	0.33	2.07245e-06
161	Pgp	1.59018e-10	0.270174	0.447	0.399	2.33088e-06
162	Entpd2	1.59488e-10	0.273186	0.441	0.396	2.33777e-06
163	Pttg1	1.65987e-10	0.219851	0.406	0.388	2.43304e-06
164	Slc25a33	1.72259e-10	0.222074	0.274	0.275	2.52497e-06
165	Prodh	1.74717e-10	0.159926	0.406	0.419	2.561e-06
166	Grina	1.84961e-10	0.102708	0.597	0.634	2.71115e-06
167	Pnn	2.03319e-10	0.353132	0.349	0.282	2.98025e-06
168	Vimp	2.1464e-10	0.156497	0.533	0.541	3.1462e-06
169	Abhd14b	2.2567e-10	0.348425	0.3	0.246	3.30787e-06
170	Chst1	2.33343e-10	0.291247	0.507	0.43	3.42035e-06
171	Mrpl4	2.36062e-10	0.285561	0.28	0.252	3.46019e-06
172	Pik3r1	2.40478e-10	0.293131	0.366	0.327	3.52492e-06
173	Gng11	2.75903e-10	0.438549	0.251	0.171	4.04418e-06
174	Sept4	2.98001e-10	0.51618	0.256	0.145	4.3681e-06
175	Fdft1	2.98653e-10	0.148697	0.36	0.382	4.37765e-06
176	Hspa5	3.04784e-10	0.272193	0.501	0.441	4.46752e-06
177	Smox	3.23516e-10	0.201429	0.372	0.367	4.74209e-06
178	Mpv17l2	3.32089e-10	0.134698	0.3	0.334	4.86776e-06
179	Glmp	3.91492e-10	0.243746	0.372	0.348	5.73849e-06
180	Cd81	4.29469e-10	0.109767	0.983	0.992	6.29516e-06
181	Leng8	5.1829e-10	0.401315	0.32	0.233	7.59709e-06
182	Slc38a3	5.63178e-10	0.176394	0.484	0.481	8.25506e-06
183	Mir124-2hg	5.88429e-10	0.32591	0.363	0.296	8.62519e-06
184	Mtch2	6.51863e-10	0.212392	0.357	0.348	9.55501e-06
185	Mpc1	6.56478e-10	0.107456	0.749	0.776	9.62265e-06
186	Gpld1	6.71879e-10	0.420926	0.337	0.242	9.8484e-06
187	Plpp3	6.91418e-10	0.102445	0.983	0.981	1.01348e-05
188	Ttc19	7.02187e-10	0.51362	0.242	0.125	1.02927e-05
189	Tmem208	7.34922e-10	0.112887	0.331	0.376	1.07725e-05
190	Dhrs3	8.59973e-10	0.219682	0.271	0.268	1.26055e-05
191	Tuba4a	8.67745e-10	0.13884	0.357	0.383	1.27194e-05
192	Mras	9.75322e-10	0.119607	0.331	0.366	1.42963e-05
193	Omg	1.03899e-09	0.183931	0.438	0.434	1.52296e-05
194	Golgb1	1.13557e-09	0.347684	0.271	0.219	1.66452e-05
195	Psmd4	1.14241e-09	0.108986	0.277	0.315	1.67455e-05
196	Psmd7	1.1784e-09	0.177592	0.231	0.246	1.7273e-05
197	Pgm2	1.1981e-09	0.151214	0.288	0.311	1.75618e-05
198	Srrm2	1.34581e-09	0.21379	0.49	0.463	1.97268e-05
199	Paqr6	1.36169e-09	0.357043	0.334	0.268	1.99596e-05
200	Dnajb9	1.37426e-09	0.288684	0.375	0.325	2.01439e-05
201	Kcnj16	1.55074e-09	0.107989	0.196	0.237	2.27307e-05
202	Dtx3	1.67986e-09	0.311235	0.403	0.336	2.46233e-05
203	Hes5	1.75127e-09	0.205862	0.605	0.585	2.56701e-05
204	Hnrnpa3	2.11859e-09	0.160795	0.45	0.461	3.10542e-05
205	Srebf1	2.25081e-09	0.157416	0.372	0.387	3.29924e-05
206	Tpcn1	2.29917e-09	0.133637	0.259	0.29	3.37012e-05
207	Pabpn1	2.35493e-09	0.21046	0.3	0.3	3.45186e-05
208	Unc50	2.40766e-09	0.154485	0.277	0.296	3.52914e-05
209	Tmed5	2.55017e-09	0.164877	0.38	0.388	3.73804e-05
210	Bhlhe40	2.68904e-09	0.32361	0.334	0.277	3.9416e-05
211	Lgi1	2.71762e-09	0.416614	0.268	0.191	3.98349e-05
212	Rapgef3	3.09478e-09	0.345229	0.285	0.229	4.53632e-05
213	Smim20	3.15358e-09	0.193805	0.311	0.311	4.62251e-05
214	Bdh1	3.42771e-09	0.244642	0.259	0.244	5.02433e-05
215	Zfp428	3.49241e-09	0.147398	0.248	0.272	5.11917e-05
216	Gja1	3.65678e-09	0.110723	0.965	0.96	5.3601e-05
217	Mfn1	3.68526e-09	0.125745	0.314	0.343	5.40185e-05
218	Auts2	3.69566e-09	0.385404	0.291	0.212	5.41709e-05
219	Pik3ip1	3.78804e-09	0.256705	0.386	0.349	5.55252e-05
220	Atp6v1e1	3.87961e-09	0.108834	0.372	0.407	5.68673e-05
221	Vps29	3.97297e-09	0.112755	0.354	0.388	5.82358e-05
222	Gtf2a2	4.60341e-09	0.199159	0.259	0.261	6.74767e-05
223	Fjx1	4.73005e-09	0.14801	0.553	0.558	6.9333e-05
224	Cyp2d22	4.90527e-09	0.153393	0.236	0.261	7.19015e-05
225	Mrpl18	4.93067e-09	0.118754	0.271	0.307	7.22738e-05
226	Ostc	5.28055e-09	0.251562	0.32	0.289	7.74022e-05
227	Ube2e1	5.4791e-09	0.153314	0.303	0.322	8.03126e-05
228	Snrpb	5.48626e-09	0.18366	0.343	0.346	8.04177e-05
229	Itm2c	5.71498e-09	0.116011	0.85	0.866	8.37702e-05
230	Tmbim4	5.82562e-09	0.173459	0.334	0.342	8.5392e-05
231	Upf3b	5.97551e-09	0.47673	0.271	0.15	8.75891e-05
232	Idh3b	6.00498e-09	0.11987	0.285	0.317	8.80209e-05
233	Limch1	6.44616e-09	0.112626	0.303	0.341	9.44878e-05
234	Elmo2	6.4991e-09	0.414328	0.271	0.192	9.52639e-05
235	Cryab	7.32756e-09	0.110141	0.458	0.487	0.000107407
236	Smpd2	7.82688e-09	0.316349	0.326	0.268	0.000114726
237	Fut9	8.0118e-09	0.179946	0.464	0.454	0.000117437
238	Gm26699	8.60239e-09	0.489849	0.265	0.134	0.000126094
239	Pxmp2	8.70916e-09	0.14084	0.248	0.275	0.000127659
240	Tmem229a	9.95704e-09	0.123194	0.331	0.362	0.00014595
241	Nebl	1.16874e-08	0.306655	0.403	0.335	0.000171313
242	Lgmn	1.21562e-08	0.232782	0.317	0.3	0.000178185
243	Plcd4	1.31304e-08	0.146543	0.282	0.307	0.000192465
244	Camk2d	1.31879e-08	0.143617	0.262	0.285	0.000193309
245	Mrps16	1.4277e-08	0.124292	0.282	0.311	0.000209272
246	Igsf1	1.49429e-08	0.562995	0.199	0.092	0.000219032
247	Chd4	1.53519e-08	0.134339	0.259	0.285	0.000225028
248	Abcb9	1.56923e-08	0.405647	0.282	0.193	0.000230018
249	Slc48a1	1.58965e-08	0.106453	0.401	0.435	0.000233012
250	Rgma	1.60742e-08	0.157623	0.435	0.439	0.000235615
251	Kmt2c	1.66643e-08	0.277535	0.329	0.287	0.000244266
252	Rhoc	1.70012e-08	0.114409	0.19	0.226	0.000249203
253	Dhx30	1.71143e-08	0.296838	0.28	0.239	0.000250862
254	Dmd	1.8522e-08	0.161042	0.401	0.406	0.000271496
255	Gpr37	1.94344e-08	0.118738	0.219	0.252	0.000284869
256	Tra2b	2.36764e-08	0.145721	0.271	0.288	0.000347048
257	Abhd3	2.5734e-08	0.158654	0.573	0.565	0.000377208
258	Yipf3	2.90456e-08	0.202854	0.239	0.242	0.00042575
259	Srpk2	2.9116e-08	0.237536	0.311	0.289	0.000426782
260	Srrm1	2.94999e-08	0.236088	0.268	0.255	0.000432409
261	Tmem234	3.23695e-08	0.188718	0.297	0.297	0.000474472
262	Slc25a23	3.25671e-08	0.154847	0.256	0.278	0.000477368
263	Ndrg2	3.39812e-08	0.10545	0.994	0.987	0.000498096
264	Klf7	3.60209e-08	0.123797	0.274	0.304	0.000527994
265	Sbno1	3.62986e-08	0.28785	0.207	0.184	0.000532065
266	Tra2a	3.67695e-08	0.109147	0.329	0.362	0.000538967
267	Ctsa	3.72231e-08	0.182057	0.268	0.269	0.000545616
268	Ppargc1a	3.89607e-08	0.17031	0.256	0.268	0.000571085
269	Vcam1	3.92149e-08	0.121187	0.375	0.4	0.000574811
270	Kcnn2	4.02807e-08	0.233957	0.291	0.274	0.000590435
271	Srsf1	4.45085e-08	0.135777	0.349	0.37	0.000652405
272	Ccnt2	4.55706e-08	0.295686	0.354	0.295	0.000667974
273	Psmd8	4.60181e-08	0.111856	0.233	0.265	0.000674533
274	Ift20	4.63094e-08	0.207069	0.277	0.271	0.000678803
275	Cpq	4.71113e-08	0.128452	0.236	0.263	0.000690558
276	Psd2	4.85847e-08	0.136674	0.213	0.239	0.000712155
277	Rfx4	4.89746e-08	0.139821	0.337	0.354	0.00071787
278	Tmbim1	5.00401e-08	0.378683	0.294	0.21	0.000733488
279	Mrpl41	5.07313e-08	0.105092	0.311	0.341	0.000743619
280	Pfkp	5.7561e-08	0.181316	0.271	0.276	0.000843729
281	Mrpl20	6.08879e-08	0.11213	0.3	0.329	0.000892494
282	Glt8d1	6.60314e-08	0.369943	0.236	0.176	0.000967889
283	Tmem176a	6.63402e-08	0.259379	0.383	0.34	0.000972415
284	Nktr	7.42746e-08	0.320186	0.251	0.2	0.00108872
285	Slc25a11	7.49872e-08	0.256054	0.245	0.218	0.00109916
286	Tmem176b	7.73848e-08	0.145458	0.484	0.487	0.00113431
287	Atl2	7.96112e-08	0.266682	0.251	0.229	0.00116694
288	BC005561	8.28197e-08	0.398444	0.239	0.165	0.00121397
289	Trim9	8.33456e-08	0.113082	0.398	0.423	0.00122168
290	Nim1k	8.76514e-08	0.237037	0.291	0.27	0.00128479
291	Puf60	9.27932e-08	0.17641	0.213	0.226	0.00136016
292	Cbs	9.38451e-08	0.13617	0.398	0.41	0.00137558
293	Aifm3	9.75873e-08	0.121819	0.265	0.295	0.00143043
294	Isca2	1.31595e-07	0.187444	0.219	0.222	0.00192892
295	Ube2k	1.44784e-07	0.136704	0.219	0.237	0.00212225
296	Chka	1.45602e-07	0.251666	0.288	0.259	0.00213423
297	Mfge8	1.46797e-07	0.133101	0.841	0.827	0.00215175
298	Gpcpd1	1.51216e-07	0.32161	0.242	0.193	0.00221653
299	Fry	1.52721e-07	0.438458	0.228	0.136	0.00223859
300	Cdc42ep4	1.54989e-07	0.149997	0.254	0.272	0.00227183
301	Uhrf2	1.60593e-07	0.38227	0.216	0.153	0.00235398
302	Atp6v0d1	1.64029e-07	0.123864	0.28	0.305	0.00240434
303	Mro	1.68748e-07	0.370809	0.308	0.224	0.00247351
304	Gm561	1.72849e-07	0.159954	0.196	0.212	0.00253361
305	Agl	1.73066e-07	0.127588	0.236	0.259	0.00253681
306	Sdhaf4	1.73752e-07	0.112693	0.213	0.243	0.00254686
307	Mrps34	1.74387e-07	0.116791	0.274	0.302	0.00255617
308	Zfp207	1.82784e-07	0.142351	0.288	0.308	0.00267925
309	Slc35e4	1.83765e-07	0.383324	0.205	0.14	0.00269363
310	Ggh	1.90768e-07	0.152669	0.3	0.309	0.00279627
311	Atp2c1	1.92871e-07	0.103514	0.225	0.257	0.0028271
312	Pdia6	1.93516e-07	0.154295	0.291	0.308	0.00283656
313	Lrig1	2.0006e-07	0.351613	0.265	0.204	0.00293248
314	Insig1	2.00123e-07	0.187958	0.438	0.428	0.00293341
315	Gabrg1	2.08618e-07	0.162512	0.337	0.338	0.00305793
316	Mfsd2a	2.14122e-07	0.358021	0.242	0.18	0.0031386
317	Pcbp1	2.26933e-07	0.119096	0.415	0.43	0.00332638
318	Vwa1	2.29071e-07	0.342805	0.225	0.173	0.00335772
319	Timm17a	2.36435e-07	0.153377	0.259	0.268	0.00346567
320	Gm6483	2.57876e-07	0.302234	0.297	0.238	0.00377994
321	Ddost	2.63593e-07	0.103361	0.236	0.267	0.00386375
322	Cyp2j9	2.66115e-07	0.15751	0.259	0.275	0.00390071
323	Wnt7b	2.76057e-07	0.126205	0.193	0.216	0.00404644
324	Npas3	2.76102e-07	0.119357	0.421	0.44	0.0040471
325	Dab2	2.9784e-07	0.495804	0.133	0.052	0.00436574
326	Gdi1	3.04369e-07	0.149807	0.334	0.338	0.00446143
327	PISD	3.26338e-07	0.416884	0.274	0.173	0.00478347
328	Usp2	3.34359e-07	0.253388	0.222	0.202	0.00490104
329	Cyhr1	3.41725e-07	0.106967	0.36	0.387	0.00500901
330	Adgrl3	3.55138e-07	0.387711	0.259	0.177	0.00520562
331	Hnrnpl	3.61521e-07	0.157503	0.259	0.27	0.00529917
332	Cpsf6	3.68294e-07	0.170029	0.187	0.198	0.00539845
333	Ifi27	3.76512e-07	0.156143	0.308	0.317	0.00551892
334	Fubp1	3.96409e-07	0.200123	0.271	0.263	0.00581056
335	Fabp5	4.07622e-07	0.1114	0.821	0.82	0.00597492
336	Mrpl40	4.25671e-07	0.159078	0.179	0.193	0.00623948
337	Chd6	4.29796e-07	0.370318	0.222	0.153	0.00629995
338	Txndc9	4.42012e-07	0.267884	0.268	0.233	0.00647902
339	Sec61a2	4.45153e-07	0.352923	0.216	0.162	0.00652506
340	Wls	4.49491e-07	0.228603	0.216	0.203	0.00658864
341	Sall2	4.51897e-07	0.16722	0.216	0.228	0.0066239
342	Sgip1	4.51993e-07	0.324287	0.277	0.212	0.00662531
343	Dhcr7	4.54327e-07	0.243694	0.256	0.233	0.00665953
344	Crot	4.69353e-07	0.132757	0.274	0.288	0.00687978
345	Tm2d2	4.86171e-07	0.150895	0.337	0.341	0.0071263
346	Tulp3	4.92609e-07	0.300034	0.179	0.147	0.00722067
347	Wsb1	4.95111e-07	0.251975	0.3	0.265	0.00725734
348	Pygm	5.05493e-07	0.296081	0.248	0.208	0.00740952
349	G0s2	5.10253e-07	0.376578	0.265	0.18	0.00747929
350	Bcl2	5.20584e-07	0.290149	0.334	0.278	0.00763072
351	Slc6a9	5.45532e-07	0.358265	0.32	0.23	0.00799641
352	Smarcb1	5.5011e-07	0.108132	0.231	0.261	0.00806351
353	Laptm4b	5.50133e-07	0.10473	0.21	0.239	0.00806385
354	Sec11a	5.55586e-07	0.299969	0.219	0.18	0.00814378
355	Asah1	5.61063e-07	0.214894	0.363	0.334	0.00822406
356	Pigs	6.66096e-07	0.234447	0.236	0.216	0.00976364
357	Safb2	7.2169e-07	0.154014	0.193	0.205	0.0105785
358	Top1	7.3327e-07	0.116014	0.251	0.276	0.0107483
359	Sh3pxd2b	7.40761e-07	0.313744	0.19	0.152	0.0108581
360	5031439G07Rik	7.57e-07	0.382412	0.254	0.182	0.0110961
361	Tm2d3	7.7858e-07	0.194615	0.256	0.254	0.0114124
362	Cyp7b1	7.87506e-07	0.160899	0.187	0.198	0.0115433
363	Adprh	7.89673e-07	0.10086	0.242	0.274	0.011575
364	Elavl1	8.06264e-07	0.184846	0.256	0.251	0.0118182
365	Mrpl48	8.54801e-07	0.112464	0.265	0.289	0.0125297
366	Thrsp	8.78929e-07	0.157928	0.496	0.483	0.0128833
367	Ankrd12	9.43646e-07	0.279524	0.277	0.231	0.013832
368	Ktn1	1.01377e-06	0.106522	0.248	0.271	0.0148598
369	Tmem246	1.03836e-06	0.15202	0.193	0.208	0.0152202
370	Smap1	1.08597e-06	0.131104	0.216	0.235	0.0159181
371	Lhfp	1.10961e-06	0.213583	0.193	0.189	0.0162647
372	Fbxo44	1.11993e-06	0.135937	0.268	0.285	0.016416
373	Derl1	1.16141e-06	0.123982	0.256	0.275	0.0170239
374	Lage3	1.17527e-06	0.112213	0.213	0.238	0.0172272
375	Srsf11	1.23127e-06	0.206202	0.317	0.297	0.0180479
376	Cnot4	1.26226e-06	0.291978	0.182	0.154	0.0185023
377	Ahcyl2	1.28095e-06	0.225227	0.228	0.21	0.0187762
378	Thoc7	1.28393e-06	0.141909	0.202	0.215	0.0188198
379	Hagh	1.3646e-06	0.141164	0.207	0.224	0.0200023
380	Stx4a	1.39878e-06	0.187823	0.225	0.222	0.0205033
381	Klf15	1.50191e-06	0.15225	0.216	0.224	0.022015
382	S100b	1.50433e-06	0.109152	0.628	0.636	0.0220504
383	Tmed3	1.51402e-06	0.1983	0.285	0.276	0.0221925
384	Akap9	1.53814e-06	0.359533	0.268	0.191	0.0225461
385	Lysmd2	1.54855e-06	0.115049	0.305	0.321	0.0226987
386	Deb1	1.62444e-06	0.109877	0.274	0.3	0.0238111
387	Mrps26	1.64692e-06	0.328952	0.222	0.171	0.0241405
388	Rab24	1.65317e-06	0.212236	0.262	0.248	0.0242322
389	Nr1d1	1.65332e-06	0.194641	0.28	0.267	0.0242344
390	Fam133b	1.67667e-06	0.262313	0.199	0.173	0.0245766
391	Itga6	1.69183e-06	0.227133	0.216	0.204	0.0247988
392	Haghl	1.85584e-06	0.159834	0.36	0.353	0.0272029
393	Spry2	1.85793e-06	0.154356	0.254	0.276	0.0272335
394	Cnih4	1.92319e-06	0.146887	0.21	0.223	0.0281901
395	Fam20a	1.94849e-06	0.188682	0.291	0.282	0.028561
396	Usp53	1.98899e-06	0.300399	0.245	0.197	0.0291546
397	Ggnbp2	2.01983e-06	0.142823	0.239	0.252	0.0296067
398	Yipf5	2.1233e-06	0.173355	0.274	0.274	0.0311233
399	Frmd4a	2.2108e-06	0.256445	0.334	0.288	0.0324059
400	Asap1	2.30283e-06	0.330428	0.15	0.114	0.0337549
401	Slc35a4	2.36683e-06	0.175871	0.141	0.152	0.0346929
402	Sc5d	2.4293e-06	0.125235	0.239	0.257	0.0356086
403	Gm266	2.47285e-06	0.249357	0.216	0.191	0.036247
404	Gpr19	2.50455e-06	0.252907	0.216	0.191	0.0367117
405	Fuom	2.50871e-06	0.177481	0.245	0.238	0.0367727
406	Tmem55b	2.62093e-06	0.328491	0.225	0.167	0.0384175
407	Smim3	2.71111e-06	0.353845	0.17	0.116	0.0397394
408	Ddx3y	2.76615e-06	0.116288	0.236	0.255	0.0405462
409	Gtpbp2	2.7729e-06	0.325957	0.222	0.169	0.0406452
410	Cisd2	2.95374e-06	0.246598	0.236	0.206	0.0432959
411	Dhrs7	3.06542e-06	0.137263	0.297	0.303	0.044933
412	Trim8	3.07215e-06	0.196692	0.271	0.257	0.0450316
413	Ssu72	3.09833e-06	0.117043	0.259	0.279	0.0454153
414	Zfp771	3.1227e-06	0.180357	0.205	0.204	0.0457726
415	Snx21	3.29466e-06	0.270121	0.19	0.16	0.0482932
416	Mpv17	3.30131e-06	0.163593	0.213	0.219	0.0483907
