# Supplementary material for: Olig2-astrocytes express neutral amino acid transporter SLC7A10 (Asc-1) in the adult brain
Source: Mol Brain. 2021 Nov 8;14:163. doi: 10.1186/s13041-021-00874-8 (PMC8573876; doi:10.1186/s13041-021-00874-8)
Supplement: Supplementary file 7 — Additional file 7: Table S6. Solute carrier (SLC) genes extracted from the 416 genes whose expression was significantly biased to Olig2-astrocytes as compared to GFAP-astrocytes (Table S5) (related to Fig. 2e). [file 13041_2021_874_MOESM7_ESM.xlsx]

## Sheet: Sheet1
Table S6 Solute carrir (SLC) genes extracted from the 416 genes whose expression was significantly biased to Olig2-astrocytes as compared to GFAP-astrocytes (supplementary Table S5). (related to Fig. 2e)
	gene (adjusted p value < 0.05)	raw p value on the MAST method	log fold-change of the average expression	% of cells detected in the Olig2(+)Gfap(-) group	% of cells detected in the Olig2(-)Gfap(+) group	adjusted p value based on Bonferroni correction
1	Slc7a10	7.02492e-48	0.576135	0.87	0.624	1.02971e-43
2	Slc25a5	4.90735e-25	0.310742	0.807	0.735	7.19319e-21
3	Slc6a1	2.43719e-19	0.272317	0.865	0.796	3.57244e-15
4	Slc39a12	5.70449e-18	0.269748	0.671	0.629	8.36164e-14
5	Slc3a2	1.19793e-16	0.322242	0.66	0.573	1.75593e-12
6	Slc6a11	3.95312e-15	0.247418	0.827	0.785	5.79449e-11
7	Slc25a18	4.14357e-13	0.223362	0.695	0.646	6.07364e-09
8	Slc27a1	3.28534e-11	0.129862	0.608	0.632	4.81565e-07
9	Slc9a3r1	3.51544e-11	0.154746	0.637	0.634	5.15293e-07
10	Slc25a4	7.59407e-11	0.132461	0.853	0.855	1.11314e-06
11	Slc25a3	1.41061e-10	0.103176	0.666	0.7	2.06768e-06
12	Slc25a33	1.72259e-10	0.222074	0.274	0.275	2.52497e-06
13	Slc38a3	5.63178e-10	0.176394	0.484	0.481	8.25506e-06
14	Slc48a1	1.58965e-08	0.106453	0.401	0.435	0.000233012
15	Slc25a23	3.25671e-08	0.154847	0.256	0.278	0.000477368
16	Slc25a11	7.49872e-08	0.256054	0.245	0.218	0.00109916
17	Slc35e4	1.83765e-07	0.383324	0.205	0.14	0.00269363
18	Slc6a9	5.45532e-07	0.358265	0.32	0.23	0.00799641
19	Slc35a4	2.36683e-06	0.175871	0.141	0.152	0.0346929
